# Supplementary material for: Burden and factors associated with ongoing transmission of soil-transmitted helminths infections among the adult population: A community-based cross-sectional survey in Muleba district, Tanzania
Source: PLoS One. 2023 Jul 26;18(7):e0288936. doi: 10.1371/journal.pone.0288936 (PMC10370771; doi:10.1371/journal.pone.0288936)
Supplement: S1 Data — (XLS) [file pone.0288936.s001.xls]

## Sheet: Sheet1
sex	age	marital	occupation	occupation_others	education	education_others	family_size	children	inform_STH	last_access	aware_barefoot	know_wearing	defecate	defecate_toilet	type_toilet	not_defecate	wash_hand_toilet	wash_soap	wash_eating	hands_soap_eating	treat	method_water	raw_food	which_food	km_home	ant_helminthes	last_drug	river	unprotected_spring	pond	unprotected_well	rain_water	protected_spring	protected_well	pipe	others	specfy	water_consume	long_water	activities_soil	wear_garden	wear_home	keep_clean	family_toilet	toilet_meet	highlight_def	presence	availability	location
1	36	1	1	.	2	.	6	2	2	.	3	3	1	1	2	.	1	1	1	2	2	.	2	.	1	2	.	2	1	2	2	2	2	2	2	2	.	5	2	KILIMO	2	1	1	1	1	.	2	2	2
1	54	1	1	.	3	.	7	3	2	.	2	2	1	1	2	.	2	2	1	2	2	.	1	MIHOGO	2	2	.	2	1	2	2	2	2	2	2	2	.	4	2	KILIMO	2	1	1	1	1	.	2	2	2
1	54	1	1	.	3	.	7	3	2	.	2	2	1	1	2	.	2	2	1	2	2	.	1	MIHOGO	2	2	.	2	1	2	2	2	2	2	2	2	.	4	2	KILIMO	2	1	1	1	1	.	2	2	2
2	27	2	3	.	4	.	3	0	2	.	2	2	1	1	2	.	1	1	1	2	2	.	2	.	1	2	.	2	1	2	2	2	2	2	2	2	.	4	2	HAKUNA	2	1	1	1	1	.	1	1	1
1	30	1	3	.	3	.	4	1	2	.	2	2	1	2	2	SHAMBANI	2	2	1	2	2	.	2	.	3	1	.	2	1	2	2	2	2	2	2	2	.	4	1	HAKUNA	1	1	1	1	1	.	2	2	2
1	57	4	1	.	3	.	8	3	2	.	2	2	1	1	2	.	1	2	1	2	2	.	1	MIHOGO	3	2	.	2	1	2	2	2	2	2	2	2	.	5	2	KILIMO	2	1	1	1	1	.	1	2	1
1	65	1	1	.	3	.	9	3	2	.	2	3	1	1	2	.	2	2	1	2	2	.	1	MIHOGO	4	2	.	2	1	2	2	2	2	2	2	2	.	5	2	KILIMO	2	1	1	1	1	.	2	2	1
1	23	2	3	.	3	.	6	2	2	.	2	3	1	2	1	SHAMBANI	2	2	1	2	2	.	2	.	3	2	.	2	1	2	2	2	2	2	2	2	.	5	2	HAKUNA	2	1	1	1	1	.	1	2	1
1	63	1	1	.	3	.	11	3	2	.	3	3	1	1	2	.	2	2	1	1	2	.	2	.	3	2	.	2	1	2	2	2	2	2	2	2	.	5	2	KILIMO	2	1	1	1	1	.	2	2	2
1	56	1	1	.	3	.	8	3	2	.	3	3	1	1	2	.	2	2	1	2	2	.	2	.	3	2	.	1	2	2	2	2	2	2	2	2	.	5	2	KILIMO	2	1	1	1	1	.	2	2	2
2	58	4	1	.	2	.	7	3	2	.	3	3	1	1	2	.	2	2	1	2	2	.	2	.	4	2	.	2	1	2	2	2	2	2	2	2	.	5	2	KILIMO	2	1	1	1	1	.	1	2	1
1	57	1	1	.	3	.	6	2	2	.	3	3	1	1	1	.	2	2	1	2	2	.	2	.	2	2	.	1	2	2	2	2	2	2	2	2	.	5	2	KILIMO	2	1	1	1	1	.	2	2	2
2	29	1	3	.	4	.	4	2	2	.	3	3	1	1	1	.	2	2	1	2	2	.	2	.	4	2	.	2	1	2	2	2	2	2	2	2	.	4	2	HAKUNA	2	1	1	1	2	WALLS BUILD OF TEMPORARY MATERIALS	2	2	1
2	59	1	1	.	2	.	7	3	2	.	2	3	1	1	2	.	2	2	1	2	2	.	2	.	4	2	.	2	1	2	2	2	2	2	2	2	.	5	1	KILIMO	2	1	1	1	1	.	2	2	2
2	23	2	3	.	3	.	5	3	2	.	2	2	1	1	2	.	2	2	1	2	2	.	2	.	4	2	.	2	1	2	2	2	2	2	2	2	.	4	1	HAKUNA	2	1	1	1	1	.	2	2	2
2	39	1	1	.	2	.	5	2	2	.	1	2	1	1	2	.	2	2	1	2	2	.	2	.	3	2	.	2	1	2	2	2	2	2	2	2	.	4	2	KILIMO	2	1	1	1	1	.	2	2	2
2	32	1	6	.	5	.	5	2	1	2021	1	1	1	1	1	.	1	1	1	2	1	Boiling water	2	.	3	1	2021	2	1	2	2	2	2	2	2	2	.	4	2	HAKUNA	2	1	1	1	1	.	1	1	1
1	25	2	1	.	3	.	2	0	2	.	3	3	1	1	2	.	1	2	1	2	2	.	2	.	4	2	.	2	1	2	2	2	2	2	2	2	.	3	2	KILIMO	1	1	1	1	1	.	2	2	2
2	38	1	1	.	2	.	4	1	2	.	3	3	1	1	1	.	1	2	1	2	2	.	2	.	4	2	.	2	1	2	2	2	2	2	2	2	.	4	2	KILIMO	2	1	1	1	1	.	1	2	1
1	73	1	1	.	1	.	7	2	2	.	3	3	1	1	2	.	2	2	1	2	2	.	2	.	4	2	.	2	1	2	2	2	2	2	2	2	.	5	1	KILIMO	2	1	1	1	1	.	2	2	2
1	51	4	1	.	3	.	5	2	2	.	3	3	1	1	2	.	2	2	1	2	2	.	2	.	1	1	2021	1	2	2	2	2	2	2	2	2	.	4	2	KILIMO	1	1	1	1	1	.	1	1	1
1	33	1	1	.	2	.	4	0	2	.	3	3	1	1	2	.	1	1	1	2	1	Boiling water	2	.	4	2	.	2	1	2	2	2	2	2	2	2	.	4	2	KILIMO	2	1	1	1	1	.	1	1	1
2	29	1	4	.	3	.	3	1	2	.	3	3	1	1	1	.	2	2	1	2	2	.	2	.	2	2	.	2	1	2	2	2	2	2	2	2	.	4	1	KILIMO	2	1	1	1	1	.	1	2	1
2	37	1	1	.	3	.	4	1	1	2019	1	1	1	1	1	.	1	2	1	2	2	.	2	.	4	1	2019	2	1	2	2	2	2	2	2	2	.	4	2	KILIMO	2	1	1	1	1	.	1	2	1
1	55	1	1	.	3	.	3	0	2	.	3	3	1	1	1	.	1	2	1	2	2	.	2	.	4	2	.	1	2	2	2	2	2	2	2	2	.	4	2	KILIMO	2	1	1	1	1	.	1	1	1
1	67	1	1	.	3	.	9	3	2	.	3	3	1	1	2	.	2	2	1	2	2	.	2	.	4	2	.	2	1	2	2	2	2	2	2	2	.	4	2	KILIMO	2	1	1	1	1	.	1	2	1
2	24	2	3	.	3	.	1	0	2	.	3	3	1	1	1	.	1	2	1	2	2	.	2	.	4	1	2020	2	1	2	2	2	2	2	2	2	.	4	2	HAKUNA	2	1	1	1	1	.	2	2	2
2	53	4	1	.	3	.	3	1	2	.	3	3	1	1	2	.	2	2	1	2	2	.	1	MIHOGO	2	2	.	1	2	2	2	2	2	2	2	2	.	4	2	KILIMO	2	1	1	1	1	.	2	2	2
1	64	1	5	.	5	.	6	2	2	.	3	3	1	1	1	.	2	2	1	2	2	.	2	.	4	2	.	2	1	2	2	2	2	2	2	2	.	4	2	KILIMO	2	1	1	1	1	.	2	2	1
1	39	2	1	.	3	.	4	1	2	.	3	3	1	1	1	.	1	2	1	2	2	.	2	.	2	1	2022	2	1	2	2	2	2	2	2	2	.	1	1	KILIMO	2	1	1	1	1	1	1	2	1
2	26	2	1	.	3	.	2	0	2	.	3	3	1	1	2	.	2	2	1	2	2	.	2	.	3	2	.	2	1	2	2	2	2	2	2	2	.	3	2	KILIMO	2	1	1	1	1	.	1	2	1
1	42	1	1	.	3	.	4	0	2	.	3	3	1	1	1	.	2	2	1	2	2	.	2	.	4	2	.	2	1	2	2	2	2	2	2	2	.	4	2	KILIMO	2	1	1	1	1	.	1	2	1
2	68	4	1	.	2	.	3	0	2	.	3	3	1	1	1	.	2	2	1	2	2	.	2	.	2	2	.	2	1	2	2	2	2	2	2	2	.	4	2	KILIMO	2	1	1	1	1	.	2	2	2
1	67	1	1	.	2	.	4	0	2	.	3	3	1	1	2	.	2	2	1	2	2	.	2	.	2	2	.	2	1	2	2	2	2	2	2	2	.	4	1	KILIMO	2	1	1	1	1	.	2	2	2
1	48	1	1	.	3	.	4	0	2	.	3	3	1	1	2	.	2	2	1	2	2	.	2	.	2	2	.	2	1	2	2	2	2	2	2	2	.	4	2	KILIMO	2	1	1	1	1	.	2	2	2
1	24	2	3	.	4	.	1	0	2	.	3	3	1	1	3	.	2	2	1	2	2	.	2	.	4	2	.	2	1	2	2	2	2	2	2	2	.	3	2	HAKUNA	2	1	1	1	1	.	2	2	2
1	58	1	1	.	3	.	4	0	2	.	2	2	1	1	2	.	1	1	1	2	2	.	2	.	1	2	.	2	1	2	2	2	2	2	2	2	.	4	2	KILIMO	2	1	1	1	1	.	1	2	1
1	51	1	1	.	3	.	3	0	2	.	3	3	1	1	2	.	1	1	1	2	2	.	2	.	4	2	.	2	1	2	2	2	2	2	2	2	.	4	1	KILIMO	2	1	1	1	1	.	2	2	2
2	25	1	7	FUNDI CHEREHANI	4	.	2	0	2	.	1	3	1	1	3	.	1	2	1	2	2	.	2	.	4	2	.	2	1	2	2	2	2	2	2	2	.	4	2	HAKUNA	2	1	1	1	1	.	2	2	2
1	32	2	7	FUNDI UJENZI	3	.	4	2	2	.	3	3	1	1	1	.	1	2	1	2	2	.	2	.	4	2	.	2	1	2	2	2	2	2	2	2	.	5	1	UJUZI	2	1	1	1	1	.	1	2	1
1	41	1	3	.	3	.	6	3	2	.	3	3	1	1	2	.	2	2	1	2	2	.	2	.	2	2	.	2	1	2	2	2	2	2	2	2	.	5	2	HAKUNA	2	1	1	1	2	DIRTY	2	2	2
2	29	2	3	.	3	.	4	2	2	.	3	3	1	1	3	.	2	2	1	2	2	.	2	.	4	2	.	2	1	2	2	2	2	2	2	2	.	4	2	HAKUNA	2	1	1	1	2	DIRTY	2	2	2
2	48	1	4	.	3	.	3	2	1	2020	1	1	1	1	3	.	1	1	1	2	2	.	2	.	4	1	2020	2	1	2	2	2	2	2	2	2	.	4	2	KAZI ZA SHAMBA	2	1	1	1	1	.	1	1	1
2	29	2	3	.	3	.	4	2	1	2019	1	2	1	1	2	.	1	2	1	2	2	.	2	.	4	1	2019	2	1	2	2	2	2	2	2	2	.	4	2	HAKUNA	1	1	1	1	1	.	2	2	2
2	48	1	1	.	3	.	5	2	2	.	2	3	1	1	2	.	2	2	1	2	2	.	1	MIHOGO	4	2	.	2	1	2	2	2	2	2	2	2	.	5	2	KILIMO	2	1	1	1	2	NO ROOF	2	2	2
2	29	1	1	.	2	.	3	0	2	.	1	2	1	1	1	.	1	1	1	2	2	.	2	.	4	2	.	2	1	2	2	2	2	2	2	2	.	4	2	KILIMO	2	1	1	1	1	.	2	2	2
1	58	1	1	.	4	.	7	3	2	.	3	3	1	1	2	.	2	2	1	2	2	.	2	.	4	2	.	2	1	2	2	2	2	2	2	2	.	5	1	KILIMO	2	1	1	1	1	.	2	2	2
2	24	2	3	.	4	.	1	0	2	.	3	3	1	1	3	.	2	2	1	2	2	.	2	.	4	2	.	2	1	2	2	2	2	2	2	2	.	3	1	HAKUNA	1	1	1	1	1	.	1	2	1
1	36	1	1	.	3	.	4	1	2	.	3	3	1	1	2	.	2	2	1	2	2	.	2	.	4	2	.	2	1	2	2	2	2	2	2	2	.	5	1	.	2	1	1	1	1	.	2	2	2
2	32	2	3	.	3	.	4	1	2	.	3	3	1	1	2	.	2	2	1	2	2	.	2	.	4	2	.	2	1	2	2	2	2	2	2	2	.	5	1	HAKUNA	1	1	1	1	1	.	1	2	1
1	38	1	1	.	3	.	5	2	2	.	3	3	1	1	2	.	2	2	1	2	2	.	2	.	4	2	.	2	1	2	2	2	2	2	2	2	.	5	2	KILIMO	2	1	1	1	1	.	2	2	2
1	24	2	7	FUNDI CHEREHANI	4	.	1	0	2	.	3	3	1	1	1	.	1	2	1	2	2	.	2	.	2	2	.	2	1	2	2	2	2	2	2	2	.	3	2	HAKUNA	1	1	1	1	1	.	2	2	2
2	26	1	1	.	3	.	5	2	1	2020	1	1	1	1	2	.	1	2	1	2	2	.	2	.	4	1	2020	2	1	2	2	2	2	2	2	2	.	4	2	KILIMO	2	1	1	1	1	.	1	2	1
1	33	1	3	.	4	.	3	1	2	.	3	3	1	1	2	.	1	1	1	2	2	.	2	.	2	2	.	2	1	2	2	2	2	2	2	2	.	4	2	HAKUNA	1	1	1	1	1	.	1	2	1
1	35	1	6	FUNDI UJENZI	3	.	4	1	2	.	3	3	1	1	1	.	1	1	1	1	2	.	1	MIHOGO	4	2	.	2	1	2	2	2	2	2	2	2	.	4	2	UJENZI	2	1	1	1	1	.	1	2	1
1	24	2	1	.	3	.	1	0	2	.	3	3	1	1	2	.	1	2	1	2	2	.	2	.	4	2	.	2	1	2	2	2	2	2	2	2	.	2	2	KILIMO	2	1	1	1	1	.	2	2	2
1	62	1	1	.	2	.	6	3	2	.	3	3	1	1	2	.	1	2	1	2	2	.	2	.	3	2	.	2	1	2	2	2	2	2	2	2	.	4	2	KILIMO	2	1	1	1	1	.	2	2	2
2	37	1	4	.	4	.	3	1	2	.	3	3	1	1	3	.	1	1	1	2	2	.	2	.	4	2	.	2	1	2	2	2	2	2	2	2	.	4	1	HAKUNA	1	1	1	1	1	.	1	2	1
1	58	1	1	.	3	.	7	2	2	.	3	3	1	1	2	.	1	2	1	2	2	.	2	.	2	2	.	2	1	2	2	2	2	2	2	2	.	5	2	KILIMO	2	1	1	1	1	.	1	2	1
1	26	2	3	.	4	.	1	0	2	.	1	2	1	1	3	.	1	2	1	2	2	.	2	.	4	2	.	2	1	2	2	2	2	2	2	2	.	3	2	HAKUNA	1	1	1	1	1	.	2	2	2
2	44	1	1	.	3	.	6	2	2	.	2	2	1	1	2	.	1	2	1	2	2	.	2	.	3	2	.	2	1	2	2	2	2	2	2	2	.	5	1	KILIMO	2	1	1	1	2	CHOPPED FLOOR	2	2	2
1	49	1	1	.	3	.	5	2	2	.	2	3	1	1	2	.	1	2	1	2	2	.	2	.	2	2	.	2	1	2	2	2	2	2	2	2	.	5	1	KILIMO	2	1	1	1	1	.	1	2	1
2	32	1	7	.	5	.	4	2	1	2020	1	1	1	1	1	.	1	1	1	2	1	Boiling water	2	.	4	1	2020	2	1	2	2	2	2	2	2	2	.	4	2	HAKUNA	1	1	1	1	1	.	1	2	1
1	58	1	1	.	3	.	6	2	2	.	3	3	1	1	2	.	1	2	1	2	2	.	2	MIHOGO	2	2	.	2	1	2	2	2	2	2	2	2	.	5	2	KILIMO	2	1	1	1	1	.	1	2	1
1	43	1	7	.	5	.	4	1	2	.	1	2	1	1	3	.	1	1	1	2	2	.	2	.	4	2	.	2	1	2	2	2	2	2	2	2	.	4	2	HAKUNA	1	1	1	1	1	.	1	2	1
2	29	1	3	.	4	.	3	1	1	2021	1	1	1	1	3	.	1	1	1	2	2	.	2	.	1	2	2022	2	2	2	2	2	2	2	1	2	.	4	1	HAKUNA	1	1	1	1	1	.	1	2	1
2	67	1	1	.	2	.	9	3	2	.	3	3	1	1	2	.	1	2	1	2	2	.	2	.	4	2	.	2	1	2	2	2	2	2	2	2	.	5	2	KILIMO	2	1	1	1	1	.	1	2	1
2	61	1	4	.	4	.	7	2	2	.	3	3	1	1	1	.	1	1	1	2	2	.	2	.	2	2	.	2	1	2	2	2	2	2	2	2	.	4	2	HAKUNA	2	1	1	1	1	.	1	2	1
1	34	1	1	.	4	.	6	2	2	.	3	3	1	1	1	.	1	1	1	2	2	.	2	.	2	2	.	1	2	2	2	2	2	2	2	2	.	4	2	KILIMO	2	1	1	1	1	.	1	1	1
1	33	1	2	.	4	.	5	1	2	.	3	3	1	1	1	.	1	2	1	2	2	.	2	.	2	2	.	2	1	2	2	2	2	2	2	2	.	4	1	HAKUNA	1	1	1	1	1	.	1	2	1
2	30	2	3	.	4	.	4	1	2	.	3	3	1	1	1	.	1	1	1	1	2	.	2	.	3	2	.	1	2	2	2	2	2	2	2	2	.	4	2	HAKUNA	1	1	1	1	1	.	1	1	1
2	28	1	1	.	3	.	3	1	2	.	3	3	1	1	1	.	1	2	1	2	2	.	2	.	4	2	.	2	1	2	2	2	2	2	2	2	.	4	2	KILIMO	2	1	1	1	1	.	1	2	1
1	34	1	1	.	4	.	5	1	2	.	3	3	1	1	2	.	2	2	1	2	2	.	2	.	3	2	.	2	1	2	2	2	2	2	2	2	.	5	2	KILIMO	2	1	1	1	1	.	2	2	2
2	28	2	3	.	4	.	1	0	2	.	3	3	1	1	3	.	1	2	1	2	2	.	2	.	2	2	.	2	1	2	2	2	2	2	2	2	.	3	2	KILIMO	2	1	1	1	1	.	1	2	1
1	29	1	1	.	3	.	3	1	2	.	3	3	1	1	2	.	2	2	1	2	2	.	2	.	2	2	.	2	1	2	2	2	2	2	2	2	.	4	2	KILIMO	2	1	1	1	1	.	2	2	2
2	28	1	4	.	3	.	3	1	2	.	3	3	1	1	2	.	2	2	1	2	2	.	2	.	4	2	.	2	1	2	2	2	2	2	2	2	.	4	2	KILIMO	2	1	1	1	1	.	2	2	2
2	27	1	1	.	3	.	4	2	2	.	3	3	1	2	2	SHAMBANI	2	2	1	2	2	.	2	.	2	2	.	1	2	2	2	2	2	2	2	2	.	4	2	KILIMO	2	1	1	1	1	.	2	2	2
1	24	2	1	.	3	.	1	0	2	.	3	3	1	2	3	SHAMBANI	2	2	1	2	2	.	2	.	3	2	.	2	1	2	2	2	2	2	2	2	.	3	1	KILIMO	2	1	1	1	1	.	2	2	2
1	35	1	1	.	4	.	5	2	2	.	2	2	1	1	2	.	2	2	1	2	2	.	2	.	4	2	.	2	1	2	2	2	2	2	2	2	.	5	2	KILIMO	2	1	1	1	1	.	2	2	2
2	29	2	3	.	3	.	3	1	2	.	2	2	1	1	3	.	2	2	1	2	2	.	2	.	4	2	.	2	1	2	2	2	2	2	2	2	.	3	2	HAKUNA	2	1	1	1	1	.	2	2	2
1	33	1	1	.	3	.	4	1	2	.	2	2	1	2	2	SHAMBANI	2	2	1	2	2	.	2	.	4	2	.	2	1	2	2	2	2	2	2	2	.	4	2	KILIMO	2	1	1	1	1	.	1	2	2
2	27	2	3	.	3	.	3	1	2	.	3	2	1	1	1	.	1	2	1	2	2	.	2	.	2	2	.	1	2	2	2	2	2	2	2	2	.	4	1	HAKUNA	1	1	1	1	1	.	1	2	1
1	32	1	1	.	3	.	4	2	2	.	2	2	1	1	1	.	1	2	1	2	2	.	1	MIHOGO	2	2	.	2	1	2	2	2	2	2	2	2	.	4	2	KILIMO	2	1	1	1	1	.	1	2	2
2	49	1	1	.	2	.	7	2	2	.	2	2	1	1	1	.	2	2	1	2	2	.	2	.	2	2	.	2	1	2	2	2	2	2	2	2	.	5	2	KILIMO	2	1	1	1	1	.	2	2	2
1	31	1	1	.	4	.	3	1	2	.	2	2	1	2	1	SHAMBANI	2	2	1	2	2	.	2	.	4	2	.	2	1	2	2	2	2	2	2	2	.	4	2	KILIMO	2	1	1	1	1	.	2	2	2
1	27	1	3	.	4	.	1	0	2	.	2	2	1	1	3	.	2	2	1	2	2	.	2	.	4	2	.	2	1	2	2	2	2	2	2	2	.	4	2	HAKUNA	1	1	1	1	1	.	2	2	2
1	33	1	1	.	3	.	6	2	2	.	2	2	1	1	2	.	2	2	1	2	2	.	2	.	2	2	.	2	1	2	2	2	2	2	2	2	.	4	2	KILIMO	2	1	1	1	1	.	2	2	2
1	34	1	3	.	4	.	4	1	2	.	3	3	1	1	1	.	1	2	1	2	2	.	2	.	1	2	.	2	1	2	2	2	2	2	2	2	.	4	1	HAKUNA	2	1	1	1	1	.	2	2	2
2	25	1	1	.	3	.	3	1	2	.	3	3	1	1	2	.	1	2	1	2	2	.	2	.	2	2	.	2	1	2	2	2	2	2	2	2	.	4	2	KILIMO	2	1	1	1	1	.	1	2	1
1	31	1	3	.	3	.	4	1	2	.	3	3	1	1	2	.	2	2	1	2	2	.	2	.	4	2	.	2	1	2	2	2	2	2	2	2	.	4	2	HAKUNA	1	1	1	1	1	.	2	2	2
2	30	1	1	.	3	.	4	2	2	.	3	3	1	1	2	.	2	2	1	2	2	.	1	MIHOGO	3	2	.	2	1	2	2	2	2	2	2	2	.	4	1	KILIMO	2	1	1	1	1	.	2	2	2
2	28	4	1	.	4	.	3	1	2	.	3	3	1	1	2	.	2	2	1	2	2	.	2	.	3	2	.	2	1	2	2	2	2	2	2	2	.	4	2	KILIMO	2	1	1	1	1	.	2	2	2
1	32	1	1	.	3	.	5	2	2	.	3	3	1	1	2	.	2	2	1	2	2	.	2	.	3	2	.	2	1	2	2	2	2	2	2	2	.	5	2	KILIMO	2	1	1	1	1	.	1	2	1
1	37	1	1	.	3	.	7	3	2	.	3	3	1	1	2	.	2	2	1	2	2	.	2	.	3	2	.	2	1	2	2	2	2	2	2	2	.	5	1	KILIMO	2	1	1	1	1	.	2	2	2
1	28	2	1	.	3	.	4	1	2	.	3	3	1	1	2	.	1	2	1	2	2	.	2	.	2	2	.	2	1	2	2	2	2	2	2	2	.	4	2	KILIMO	2	1	1	1	1	.	1	2	1
2	29	1	1	.	3	.	3	1	2	.	3	3	1	1	2	.	1	2	1	2	2	.	2	.	2	2	.	2	1	2	2	2	2	2	2	2	.	4	2	KILIMO	2	1	1	1	1	.	2	2	2
1	25	2	1	.	3	.	1	0	2	.	3	3	1	1	3	.	2	2	1	2	2	.	2	.	4	2	.	2	1	2	2	2	2	2	2	2	.	2	2	KILIMO	2	1	1	1	1	.	2	2	2
1	30	1	1	.	3	.	3	1	2	.	3	3	1	1	2	.	2	2	1	2	2	.	2	.	4	2	.	2	1	2	2	2	2	2	2	2	.	4	2	KILIMO	2	1	1	1	1	.	2	2	2
2	29	2	1	.	3	.	4	1	2	.	3	3	1	1	2	.	2	2	1	2	2	.	2	.	4	2	.	2	1	2	2	2	2	2	2	2	.	4	2	KILIMO	2	1	1	1	1	.	1	2	1
2	25	2	1	.	3	.	4	1	2	.	3	3	1	1	1	.	2	2	1	2	2	.	2	.	1	2	.	2	1	2	2	2	2	2	2	2	.	4	2	KILIMO	2	1	1	1	1	.	1	2	1
2	31	1	1	.	3	.	6	2	2	.	3	3	1	2	2	SHAMBANI	1	2	1	2	2	.	1	MIHOGO	4	2	.	2	1	2	2	2	2	2	2	2	.	4	2	KILIMO	2	1	1	1	1	.	2	2	2
2	21	2	3	.	4	.	5	2	2	.	3	3	1	1	1	.	1	2	1	2	2	.	2	.	2	2	.	2	1	2	2	2	2	2	2	2	.	5	2	HAKUNA	1	1	1	1	1	.	1	2	2
2	23	2	1	.	4	.	2	0	2	.	3	3	1	1	2	.	1	1	1	1	2	.	2	.	2	2	.	1	2	2	2	2	2	2	2	2	.	3	2	KILIMO	2	1	1	1	1	.	2	2	2
2	18	2	2	.	4	.	3	0	2	.	3	3	1	1	2	.	1	1	1	1	2	.	2	.	3	2	.	1	2	2	2	2	2	2	2	2	.	4	2	KILIMO	2	1	1	1	1	.	2	2	2
1	22	2	1	.	4	.	4	1	2	.	3	3	1	1	2	.	1	1	1	2	1	Boiling water	2	.	3	2	.	2	1	2	2	2	2	2	2	2	.	4	1	KILIMO	2	1	1	1	1	.	1	2	2
1	24	2	1	.	4	.	4	1	2	.	3	3	1	2	2	.	2	2	1	2	2	.	2	.	2	2	.	2	1	2	2	2	2	2	2	2	.	4	2	KILIMO	2	1	1	1	1	.	1	1	1
2	22	2	1	.	4	.	4	2	2	.	3	3	1	1	2	.	1	1	1	1	2	.	2	.	3	2	.	2	1	2	2	2	2	2	2	2	.	4	2	KILIMO	2	1	1	1	1	.	2	2	2
2	22	2	1	.	3	.	6	2	2	.	3	3	1	1	2	.	1	1	1	1	2	.	2	.	3	2	.	1	2	2	2	2	2	2	2	2	.	5	2	KILIMO	2	1	1	1	1	.	2	2	2
1	27	2	1	.	3	.	4	1	2	.	3	3	1	1	2	.	1	1	1	1	2	.	2	.	4	2	.	1	2	2	2	2	2	2	2	2	.	5	2	KILIMO	2	1	1	1	1	.	2	2	2
2	25	2	1	.	4	.	8	3	2	.	3	3	1	1	2	.	1	1	1	1	2	.	2	.	2	2	.	1	2	2	2	2	2	2	2	2	.	5	1	KILIMO	2	1	1	1	1	.	1	2	1
2	24	2	1	.	4	.	4	0	2	.	3	3	1	1	2	.	1	1	1	1	2	.	2	.	1	2	.	1	2	2	2	2	2	2	2	2	.	4	1	KILIMO	2	1	1	1	1	.	2	2	2
2	23	2	1	.	4	.	6	2	2	.	3	3	1	1	2	.	1	1	1	1	2	.	2	.	4	2	.	1	2	2	2	2	2	2	2	2	.	5	1	KILIMO	2	1	1	1	1	.	1	2	1
1	33	1	7	MVUVI	3	.	4	1	2	.	3	3	1	2	2	.	2	2	1	2	2	.	2	.	4	2	.	2	1	2	2	2	2	2	2	2	.	4	2	HAKUNA	1	1	1	1	2	FLOOR DEJECTIVE	2	2	2
2	21	2	1	.	3	.	3	0	2	.	3	3	1	2	2	.	2	2	1	2	2	.	2	.	4	2	.	2	1	2	2	2	2	2	2	2	.	4	2	KILIMO	2	1	1	1	1	.	2	2	2
1	22	2	1	.	4	.	2	0	2	.	3	3	1	1	2	.	2	1	1	1	2	.	2	.	1	2	.	1	2	2	2	2	2	2	2	2	.	3	2	KILIMO	2	1	1	1	1	.	2	2	2
1	21	2	1	.	4	.	3	1	2	.	3	3	1	1	3	.	2	2	1	2	2	.	2	.	3	2	.	2	1	2	2	2	2	2	2	2	.	4	1	KILIMO	2	1	1	1	1	.	1	2	1
2	23	2	1	.	4	.	2	0	2	.	3	3	1	1	2	.	1	1	1	1	2	.	2	.	3	2	.	1	2	2	2	2	2	2	2	2	.	4	2	KILIMO	2	1	1	1	1	.	1	2	2
2	19	2	1	.	4	.	3	1	2	.	3	3	1	1	1	.	2	2	1	2	2	.	2	.	3	2	.	2	1	2	2	2	2	2	2	2	.	4	2	KILIMO	2	1	1	1	1	.	1	2	1
2	22	1	1	.	4	.	3	0	2	.	3	3	1	1	2	.	1	1	1	1	2	.	2	.	2	2	.	1	2	2	2	2	2	2	2	2	.	4	2	KILIMO	2	1	1	1	1	.	2	2	2
2	18	2	1	.	4	.	3	0	2	.	3	3	1	2	1	.	2	2	1	2	2	.	2	.	3	2	.	2	1	2	2	2	2	2	2	2	.	4	2	KILIMO	2	1	1	1	1	.	2	2	2
1	24	2	1	.	4	.	3	0	2	.	3	3	1	1	3	.	2	2	1	2	2	.	2	.	3	2	.	2	1	2	2	2	2	2	2	2	.	4	1	KILIMO	2	1	1	1	1	.	1	1	1
2	23	2	3	.	4	.	5	2	2	.	3	3	1	1	2	.	1	1	1	1	2	.	2	.	4	2	.	2	1	2	2	2	2	2	2	2	.	5	1	HAKUNA	1	1	1	1	1	.	1	2	1
1	27	2	1	.	3	.	7	3	2	.	3	3	1	1	2	.	1	1	1	1	2	.	2	.	3	2	.	2	1	2	2	2	2	2	2	2	.	5	2	KILIMO	2	1	1	1	1	.	1	2	1
2	18	2	1	.	4	.	4	1	2	.	3	3	1	1	2	.	1	1	1	1	2	.	2	.	4	2	.	2	1	2	2	2	2	2	2	2	.	5	2	KILIMO	2	1	1	1	1	.	1	2	1
1	34	2	1	.	4	.	5	2	2	.	3	3	1	1	2	.	1	1	1	1	2	.	2	.	3	2	.	1	2	2	2	2	2	2	2	2	.	5	2	KILIMO	2	1	1	1	1	.	2	2	2
2	24	2	1	.	4	.	5	2	2	.	3	3	1	1	2	.	1	1	1	1	2	.	2	.	2	2	.	1	2	2	2	2	2	2	2	2	.	5	2	KILIMO	2	1	1	1	1	.	1	2	1
2	24	2	1	.	4	.	4	1	2	.	3	3	1	1	2	.	1	1	1	1	2	.	2	.	2	2	.	1	2	2	2	2	2	2	2	2	.	5	1	KILIMO	2	1	1	1	1	.	2	2	2
2	19	2	1	.	4	.	3	0	2	.	3	3	1	1	3	.	2	2	1	2	2	.	2	.	2	2	.	2	1	2	2	2	2	2	2	2	.	3	2	KILIMO	2	1	1	1	1	.	1	1	1
1	19	2	1	.	4	.	2	0	2	.	3	3	1	1	3	.	2	2	1	2	1	Boiling water	2	.	3	2	.	2	1	2	2	2	2	2	2	2	.	4	2	KILIMO	2	1	1	1	1	.	1	1	1
1	24	2	1	.	3	.	3	0	2	.	3	3	1	2	2	.	2	1	2	2	2	.	2	.	3	2	.	2	1	2	2	2	2	2	2	2	.	4	1	KILIMO	2	1	1	1	1	.	2	2	2
1	25	2	3	.	3	.	1	0	2	.	3	3	1	1	2	.	1	2	1	2	2	.	2	.	2	2	.	2	1	2	2	2	2	2	2	2	.	3	2	HAKUNA	1	1	1	1	1	.	2	2	2
2	28	2	1	.	4	.	3	0	2	.	3	3	1	2	2	.	2	2	1	2	2	.	2	.	3	2	.	2	1	2	2	2	2	2	2	2	.	4	2	KILIMO	1	1	1	1	1	.	1	2	1
1	39	1	1	.	4	.	6	2	2	.	3	3	1	2	1	.	2	2	1	2	2	.	2	.	4	2	.	2	1	2	2	2	2	2	2	2	.	4	2	KILIMO	2	1	1	1	1	.	1	2	1
2	36	1	2	.	5	.	6	3	2	.	3	3	1	1	2	.	1	1	1	1	2	.	2	.	3	2	.	2	1	2	2	2	2	2	2	2	.	5	2	HAKUNA	1	1	1	1	1	.	1	1	1
2	27	2	6	.	3	.	1	0	1	2020	1	3	1	1	3	.	1	1	1	1	2	.	2	.	3	2	.	2	1	2	2	2	2	2	2	2	.	3	2	HAKUNA	1	1	1	1	1	.	1	2	1
1	24	2	1	.	4	.	5	2	2	.	3	3	1	1	1	.	2	2	1	2	2	.	2	.	3	2	.	2	1	2	2	2	2	2	2	2	.	5	2	KILIMO	2	1	1	1	1	.	1	2	1
2	27	2	1	.	4	.	6	2	2	.	3	3	1	2	1	.	2	2	1	2	2	.	2	.	4	2	.	2	1	2	2	2	2	2	2	2	.	5	2	KILIMO	2	1	1	1	1	.	1	1	1
2	25	2	1	.	4	.	9	3	2	.	3	3	1	1	2	.	1	1	1	1	2	.	2	.	4	2	.	2	1	2	2	2	2	2	2	2	.	5	1	KILIMO	2	1	1	1	1	.	2	2	2
2	21	2	1	.	3	.	4	2	2	.	3	3	1	1	2	.	1	1	1	1	2	.	2	.	4	2	.	1	2	2	2	2	2	2	2	2	.	5	2	KILIMO	2	1	1	1	1	.	1	2	1
2	24	2	1	.	3	.	5	1	2	.	3	3	1	1	1	.	2	2	1	2	2	.	2	.	4	2	.	2	1	2	2	2	2	2	2	2	.	4	2	KILIMO	2	1	1	1	1	.	2	2	2
2	23	2	1	.	3	.	4	0	2	.	3	3	1	1	2	.	1	1	1	1	2	.	2	.	3	2	.	1	2	2	2	2	2	2	2	2	.	4	2	KILIMO	2	1	1	1	1	.	1	2	1
1	28	2	1	.	4	.	4	1	2	.	3	3	1	1	1	.	1	2	1	2	2	.	2	.	1	2	.	2	2	2	2	2	2	2	1	2	.	5	1	KILIMO	2	1	1	1	1	.	2	2	2
1	29	2	1	.	4	.	7	2	2	.	3	3	1	1	2	.	1	1	1	1	2	.	2	.	2	2	.	1	2	2	2	2	2	2	2	2	.		3	.	1	2	2	1	1	.	2	2	2
1	35	2	1	.	3	.	7	3	2	.	3	3	1	1	2	.	1	1	1	1	2	.	2	.	2	2	.	1	2	2	2	2	2	2	2	2	.	4	1	KILIMO	2	1	1	1	1	.	1	2	1
2	24	2	1	.	3	.	3	0	2	.	3	3	1	1	4	.	1	1	1	1	2	.	2	.	2	2	.	1	2	2	2	2	2	2	2	2	.	4	2	KILIMO	2	1	1	1	1	.	1	2	2
2	22	2	1	.	3	.	4	1	2	.	3	3	1	1	2	.	1	1	1	1	2	.	2	.	1	2	.	1	2	2	2	2	2	2	2	2	.	4	2	KILIMO	2	1	1	1	1	.	1	2	1
1	25	2	1	.	4	.	3	0	2	.	3	3	1	1	2	.	1	1	1	1	2	.	2	.	2	2	.	2	2	2	2	2	2	2	1	2	.	4	2	KILIMO	2	1	1	1	1	.	1	2	1
2	23	2	1	.	3	.	5	1	2	.	3	3	1	1	2	.	1	1	1	1	2	.	2	.	3	2	.	2	2	2	2	2	2	2	1	2	.	5	1	KILIMO	2	1	1	1	1	.	1	2	1
2	25	2	1	.	4	.	4	1	2	.	3	3	1	1	1	.	2	2	2	2	2	.	2	.	4	2	.	2	1	2	2	2	2	2	2	2	.	4	2	KILIMO	2	1	1	1	1	.	1	2	1
2	20	2	1	.	3	.	6	2	2	.	3	3	1	1	4	.	1	1	1	1	2	.	2	.	4	2	.	2	1	2	2	2	2	2	2	2	.	5	2	KILIMO	2	1	1	1	1	.	1	1	1
2	22	2	1	.	4	.	5	2	2	.	3	3	1	1	1	.	2	2	1	2	2	.	2	.	4	2	.	2	1	2	2	2	2	2	2	2	.	5	2	KILIMO	2	1	1	1	1	.	1	1	1
2	25	2	1	.	4	.	1	0	2	.	3	3	1	1	1	.	2	1	2	1	2	.	2	.	3	2	.	2	1	2	2	2	2	2	2	2	.	3	2	KILIMO	2	1	1	1	1	.	1	2	1
1	23	1	1	.	4	.	2	0	2	.	3	3	1	1	1	.	1	1	1	1	2	.	2	.	4	2	.	2	2	2	2	2	2	2	1	2	.	3	1	KILIMO	2	1	1	1	1	.	1	1	1
2	25	2	1	.	4	.	3	0	2	.	3	3	1	1	1	.	1	1	1	1	2	.	2	.	2	2	.	2	2	2	2	2	2	2	1	2	.	4	1	KILIMO	2	1	1	1	1	.	1	2	2
1	25	2	1	.	4	.	3	0	2	.	3	3	1	1	2	.	1	1	1	1	2	.	2	.	3	2	.	2	1	2	2	2	2	2	2	2	.	5	1	KILIMO	2	1	1	1	1	.	1	1	1
2	26	2	1	.	4	.	4	0	2	.	3	3	1	1	2	.	2	2	1	2	2	.	2	.	4	2	.	2	1	2	2	2	2	2	2	2	.	5	1	KILIMO	2	1	1	1	1	.	1	2	1
2	25	2	1	.	4	.	4	1	2	.	3	3	1	1	2	.	1	2	1	2	1	Boiling water	2	.	2	2	.	2	2	2	2	2	2	2	1	2	.	4	1	KILIMO	2	1	1	1	1	.	1	2	1
2	21	2	1	.	4	.	2	1	2	.	3	3	1	2	2	.	2	2	1	2	2	.	2	.	2	2	.	2	1	2	2	2	2	2	2	2	.	3	2	KILIMO	2	1	1	1	1	.	2	2	2
2	22	2	1	.	3	.	4	1	2	.	3	3	1	2	2	.	1	2	1	2	2	.	1	MIHOGO	3	2	.	2	1	2	2	2	2	2	2	2	.	4	2	KILIMO	2	1	1	1	1	.	2	2	2
2	23	2	1	.	4	.	5	1	2	.	3	3	1	1	1	.	2	2	1	2	2	.	2	.	3	2	.	2	1	2	2	2	2	2	2	2	.	4	1	KILIMO	2	1	1	1	1	.	1	2	2
1	24	2	1	.	4	.	4	1	2	.	3	3	1	1	3	.	2	2	1	2	2	.	2	.	2	2	.	2	1	2	2	2	2	2	2	2	.	5	1	KILIMO	2	1	1	1	1	.	1	2	1
1	57	1	1	.	4	.	7	3	2	.	3	3	1	1	2	.	1	1	1	1	2	.	2	.	4	2	.	1	2	2	2	2	2	2	2	2	.	5	2	KILIMO	2	1	1	1	1	.	1	2	2
2	23	2	1	.	4	.	3	0	1	2020	1	3	1	2	2	.	2	2	1	2	2	.	2	.	4	2	.	2	1	2	2	2	2	2	2	2	.	4	2	KILIMO	2	1	1	1	1	.	1	1	1
2	19	2	1	.	3	.	2	0	2	.	3	3	1	2	1	.	2	2	1	2	2	.	2	.	3	2	.	2	1	2	2	2	2	2	2	2	.	4	1	KILIMO	2	1	1	1	1	.	1	1	1
2	21	2	1	.	4	.	3	0	2	.	3	3	1	1	2	.	2	2	1	2	2	.	1	MIHOGO	2	2	.	2	1	2	2	2	2	2	2	2	.	4	2	KILIMO	2	1	1	1	1	.	1	2	1
2	23	2	1	.	4	.	3	0	2	.	3	3	1	2	2	.	2	2	1	2	2	.	2	.	4	2	.	2	1	2	2	2	2	2	2	2	.	4	1	KILIMO	2	1	1	1	1	.	1	2	1
2	23	2	1	.	4	.	4	1	2	.	3	3	1	2	2	.	2	2	1	2	2	.	2	.	3	2	.	2	1	2	2	2	2	2	2	2	.	4	2	KILIMO	2	1	1	1	1	.	1	2	1
1	21	2	1	.	4	.	3	1	2	.	3	3	1	1	2	.	1	1	1	1	2	.	2	.	3	2	.	1	2	2	2	2	2	2	2	2	.	5	1	KILIMO	2	1	1	1	1	.	1	2	1
2	20	2	1	.	4	.	3	0	2	.	3	3	1	2	2	.	2	2	1	2	2	.	2	.	3	2	.	2	1	2	2	2	2	2	2	2	.	4	1	KILIMO	2	1	1	1	1	.	1	2	1
2	20	2	1	.	4	.	2	0	2	.	3	3	1	1	2	.	2	2	1	2	2	.	2	.	2	2	.	2	1	2	2	2	2	2	2	2	.	4	1	KILIMO	2	1	1	1	1	.	1	2	2
2	24	2	1	.	4	.	4	1	2	.	3	3	1	1	2	.	1	1	1	2	1	Boiling water	2	.	3	2	.	2	1	2	2	2	2	2	2	2	.	5	1	KILIMO	2	1	1	1	1	.	1	2	1
2	26	1	1	.	4	.	5	2	2	.	3	3	1	1	1	.	1	1	1	1	1	Boiling water	2	.	3	2	.	2	1	2	2	2	2	2	2	2	.	5	1	KILIMO	1	1	1	1	1	.	1	1	1
2	18	2	1	.	3	.	4	0	2	.	3	3	1	1	2	.	2	2	1	2	2	.	2	.	3	2	.	2	1	2	2	2	2	2	2	2	.	4	2	KILIMO	2	1	1	1	1	.	2	2	2
1	24	1	1	.	4	.	3	0	2	.	3	3	1	1	3	.	1	1	1	2	2	.	2	.	3	2	.	2	1	2	2	2	2	2	2	2	.	4	1	KILIMO	2	1	1	1	1	.	2	2	2
1	23	2	3	.	4	.	1	0	2	.	3	3	1	1	3	.	2	1	1	2	1	Boiling water	2	.	3	2	.	2	2	2	2	2	2	2	1	2	.	1	2	HAKUNA	2	1	1	1	1	.	2	2	2
1	21	2	1	.	4	.	3	0	2	.	3	3	1	1	2	.	1	1	1	1	2	.	2	.	4	2	.	1	2	2	2	2	2	2	2	2	.	4	1	KILIMO	2	1	1	1	1	.	1	1	2
2	23	2	1	.	4	.	2	0	2	.	3	3	1	1	2	.	1	1	1	1	2	.	2	.	4	2	.	1	2	2	2	2	2	2	2	2	.	4	1	KILIMO	2	1	1	1	1	.	2	2	2
1	25	2	1	.	4	.	1	0	2	.	3	3	1	1	3	.	1	1	1	1	2	.	2	.	3	2	.	2	1	2	2	2	2	2	2	2	.	3	1	KILIMO	1	1	1	1	1	.	1	1	1
2	27	2	1	.	4	.	4	0	2	.	3	3	1	1	2	.	1	1	1	1	2	.	2	.	2	2	.	1	2	2	2	2	2	2	2	2	.	4	2	KILIMO	2	1	1	1	1	.	1	2	1
1	59	1	1	.	3	.	7	3	2	.	3	3	1	2	2	.	2	2	1	2	2	.	1	MATUNDA, VIAZI NA MIHOGO	2	2	.	2	1	2	2	2	2	2	2	2	.	4	2	KILIMO	2	1	1	1	2	NON LOCKABLE DOOR, FLOOR DIRTY, NO ROOF.	2	2	1
2	24	2	3	1	4	.	3	0	2	.	3	3	1	1	2	.	1	1	1	1	2	.	2	.	3	2	.	2	1	2	2	2	2	2	2	2	.	4	2	KILIMO	1	1	1	1	1	.	1	1	1
2	30	1	1	.	2	.	5	1	2	.	3	3	1	2	2	.	2	2	1	2	2	.	2	.	3	2	.	2	1	2	2	2	2	2	2	2	.	3	2	KILIMO	2	1	1	1	1	.	2	2	1
2	37	1	1	.	3	.	3	0	2	.	3	3	1	2	1	.	2	2	1	1	1	Boiling water	1	VIAZI,MIHOGO.	3	2	.	2	1	2	2	2	2	2	2	2	.	3	2	KILIMO	2	1	1	1	1	.	2	2	1
2	38	1	1	.	3	.	6	0	2	.	3	3	1	1	2	.	2	2	1	2	2	.	1	.	2	2	.	2	1	2	2	2	2	2	2	2	.	3	2	KILIMO	2	1	1	1	1	.	2	2	1
1	38	1	1	.	3	.	7	2	2	.	3	3	1	2	2	.	1	1	1	2	2	.	1	.	2	2	.	2	1	2	2	2	2	2	2	2	.	5	1	KILIMO	2	1	1	1	1	.	2	2	2
1	43	1	1	.	3	.	4	1	2	.	3	3	1	1	2	.	1	1	1	1	2	.	2	.	1	2	.	2	1	2	2	2	2	2	2	2	.	5	1	KILIMO	2	1	1	1	2	DIRTY, REJECTIVE FLOOR	2	2	2
2	22	2	1	.	3	.	3	0	1	2019	1	1	1	1	2	.	1	2	1	1	2	.	1	.	3	1	2019	2	1	2	2	2	2	2	2	2	.	5	1	KILIMO	1	1	1	1	1	.	1	1	1
1	20	2	1	.	3	.	2	0	2	.	3	3	1	2	1	.	1	1	1	1	2	.	2	.	1	2	.	2	2	2	2	2	2	2	1	2	.	4	2	KILIMO	2	1	1	1	1	.	2	2	2
2	25	2	3	.	3	.	3	0	1	2020	1	1	1	1	2	.	1	2	1	1	2	.	2	.	3	2	.	2	1	2	2	2	2	2	2	2	.	4	2	HAKUNA	1	1	1	1	1	.	1	2	1
1	41	1	3	.	4	.	3	0	2	.	3	3	1	1	1	.	1	1	1	2	2	.	2	.	3	2	.	2	1	2	2	2	2	2	2	2	.	5	1	HAKUNA	1	1	1	1	1	.	1	2	1
1	57	1	1	.	3	.	5	1	2	.	3	3	1	1	1	.	1	1	1	1	1	Boiling water	2	.	3	2	.	2	1	2	2	2	2	2	2	2	.	5	1	KILIMO	1	1	1	1	1	.	1	2	1
1	25	2	1	.	4	.	2	0	2	.	3	3	1	1	2	.	1	1	1	1	2	.	1	MIHOGO	3	2	.	2	2	2	2	2	2	2	2	1	.	4	2	KILIMO	2	1	1	1	1	.	1	2	1
1	21	2	1	.	4	.	1	0	2	.	3	3	1	2	2	.	2	2	1	2	2	.	2	.	1	2	.	2	1	2	2	2	2	2	2	2	.	3	2	KILIMO	2	1	1	1	2	FLOOR - CLIPPED/DEFECTIVE	2	2	2
1	26	2	1	.	4	.	1	0	2	.	3	3	1	1	2	.	1	1	1	1	2	.	2	.	1	2	.	2	2	2	2	2	2	2	2	1	.	3	2	KILIMO	2	1	1	1	1	.	2	2	2
1	23	2	1	.	4	.	2	0	2	.	3	3	1	1	2	.	1	1	1	1	2	.	2	.	2	2	.	1	2	2	2	2	2	2	2	2	.	5	1	KILIMO	2	1	1	1	1	.	1	2	1
2	36	1	3	.	3	.	4	0	2	.	3	3	1	1	2	.	1	1	1	1	2	.	2	.	3	2	.	1	2	2	2	2	2	2	2	2	.	4	2	HAKUNA	1	1	1	1	2	NO LOCKABLE DOOR	2	2	2
1	39	1	1	.	3	.	7	2	2	.	3	3	1	1	2	.	1	2	1	2	2	.	2	.	2	2	.	2	1	2	2	2	2	2	2	2	.	4	2	KILIMO	2	1	1	1	1	.	2	2	2
1	44	1	7	.	5	.	4	0	2	.	3	3	1	1	1	.	1	2	1	2	1	Boiling water	2	.	4	2	.	2	1	2	2	2	2	2	2	2	.	4	2	HAKUNA	1	1	1	1	1	.	1	2	1
2	23	2	6	FUNDI CHEREHANI	4	.	2	0	1	2021	1	1	1	1	1	.	1	1	1	2	1	Boiling water	2	.	4	1	2020	2	1	2	2	2	2	2	2	2	.	4	2	HAKUNA	1	1	1	1	1	.	1	1	1
1	39	1	1	.	3	.	5	1	1	2020	1	1	1	1	1	.	1	2	1	1	1	Boiling water	2	.	4	2	.	2	1	2	2	2	2	2	2	2	.	4	2	KILIMO	1	1	1	1	1	.	1	1	1
1	54	1	1	.	3	.	5	2	2	.	3	3	1	1	2	.	2	2	1	2	2	.	2	.	4	2	.	2	1	2	2	2	2	2	2	2	.	5	2	KILIMO	2	1	1	1	1	.	2	2	2
1	24	2	1	.	3	.	1	0	2	.	3	3	1	2	2	.	1	2	1	2	2	.	2	.	3	2	.	2	1	2	2	2	2	2	2	2	.	3	1	KILIMO	2	1	1	1	1	.	1	1	2
2	32	1	1	.	3	.	4	0	2	.	3	3	1	2	2	.	1	2	1	2	2	.	2	.	4	2	.	1	2	1	1	1	1	1	1	2	.	4	3	.	2	1	1	1	1	.	2	2	2
2	33	1	1	.	3	.	4	1	2	.	3	3	2	1	2	.	2	2	1	2	2	.	1	.	1	2	.	2	1	2	2	2	2	2	2	2	.	4	1	KILIMO	2	1	1	1	2	DIRTY, FLOOR DEJECTIVE	2	2	2
2	28	1	1	.	3	.	5	2	2	.	3	3	1	1	2	.	1	1	1	1	2	.	2	.	3	2	.	1	2	2	2	2	2	2	2	2	.	4	2	KILIMO	2	1	1	1	2	DIRTY, FLOOR DEJECTIVE	2	2	2
2	27	1	1	.	4	.	5	1	2	.	3	3	1	1	2	.	1	1	1	1	2	.	1	MIHOGO, VIAZI VITAMU	1	2	.	1	2	2	2	2	2	2	2	2	.	4	2	KILIMO	2	1	1	1	1	.	2	2	2
2	23	1	1	.	3	.	4	1	2	.	3	3	1	1	2	.	1	1	1	1	2	.	2	.	1	2	.	2	2	2	2	2	2	2	1	2	.	5	1	KILIMO	2	1	1	1	2	NOT WELL MAINTAINED(DIRTY)	2	2	2
2	31	1	1	.	2	.	4	2	2	.	3	3	1	2	2	.	2	2	1	2	2	.	1	MIHOGO, KACHUMBARI	3	2	.	2	1	2	2	2	2	2	2	2	.	4	2	KILIMO	2	1	1	2	1	DIRTY	2	2	2
1	32	1	1	.	3	.	5	1	2	.	3	3	1	2	2	.	2	2	1	2	2	.	1	.	3	2	.	2	1	1	1	1	1	1	1	2	.	4	1	KILIMO	2	1	1	1	2	DIRTY, CHIPPED FLOOR	2	2	2
1	23	2	1	.	3	.	4	0	2	.	3	3	1	2	2	.	2	2	1	2	2	.	2	.	3	2	.	2	1	2	2	2	2	2	2	2	.	4	2	.	2	1	1	1	2	DIRTY	2	2	2
1	26	2	3	.	3	.	2	0	2	.	3	3	1	1	3	.	1	2	1	2	2	.	2	.	4	2	.	2	1	2	2	2	2	2	2	2	.	3	1	KUFYATUA TOFALI	2	1	1	1	2	DIRTY	2	2	2
1	25	1	3	.	3	.	3	1	2	.	3	3	1	1	2	.	2	2	2	2	2	.	2	.	3	2	.	2	2	2	2	2	2	2	1	2	.	4	1	.	2	1	1	1	1	.	2	2	2
2	23	2	3	.	3	.	3	0	2	.	3	3	1	1	2	.	1	1	1	1	2	.	2	.	4	2	.	1	2	2	2	2	2	2	2	2	.	4	2	.	1	1	1	1	1	.	1	2	1
2	29	1	1	.	1	.	3	1	2	.	3	3	1	1	2	.	2	2	2	2	2	.	2	.	4	2	.	2	2	2	2	2	2	2	1	2	.	4	2	KILIMO	2	1	1	1	1	.	2	2	2
2	28	1	1	.	3	.	5	2	2	.	3	3	1	1	2	.	2	2	1	2	2	.	2	.	4	2	.	2	2	2	2	2	2	2	1	2	.	5	1	KILIMO	2	1	1	1	1	.	1	2	1
1	26	2	3	.	4	.	1	0	2	.	3	3	1	1	2	.	1	1	1	1	2	.	2	.	4	2	.	2	2	2	2	2	2	2	1	2	.	3	1	.	2	1	1	1	2	DIRTY, DEFECTIVE FLOOR	2	2	2
2	24	1	1	.	3	.	4	1	2	.	3	3	1	1	2	.	2	2	2	2	2	.	2	.	4	2	.	1	2	2	2	2	2	2	2	2	.	4	2	KILIMO	2	1	1	1	1	.	2	2	2
2	24	1	3	.	3	.	3	1	1	2020	1	1	1	1	2	.	1	1	1	1	2	.	2	.	4	2	.	1	2	2	2	2	2	2	1	2	.	4	2	.	1	1	1	1	1	.	2	2	2
1	19	2	1	MVUVI	3	.	3	2	2	.	3	3	2	2	2	.	2	2	1	2	2	.	2	.	4	2	.	2	2	2	2	2	2	2	1	2	.	4	1	KILIMO	2	1	1	1	1	.	2	2	2
2	28	2	1	.	3	.	3	0	2	.	3	3	1	2	2	.	2	2	1	2	2	.	2	.	4	2	.	2	1	2	2	2	2	2	2	2	.	3	2	KILIMO	2	1	1	1	1	.	2	2	2
1	39	1	3	.	3	.	6	1	2	.	3	3	1	1	2	.	1	1	1	1	2	.	2	.	3	2	.	1	2	2	2	2	2	2	1	2	.	4	1	.	1	1	1	1	1	.	1	1	1
1	25	2	1	.	3	.	2	0	2	.	3	3	1	2	2	.	1	2	1	2	2	.	2	.	4	2	.	2	1	2	2	2	2	2	2	2	.	4	2	KILIMO	2	1	1	1	1	.	2	2	2
2	44	1	3	.	3	.	4	0	2	.	3	3	1	1	3	.	1	1	1	1	1	Boiling water	2	.	2	1	2020	2	1	2	2	2	2	2	2	2	.	4	2	.	2	1	1	1	1	.	2	2	2
1	21	1	3	.	3	.	1	0	2	.	3	3	1	1	2	.	1	1	1	1	2	.	2	.	4	2	.	1	2	2	2	2	2	2	2	2	.	4	2	.	2	1	1	1	1	.	2	2	2
2	30	1	1	.	3	.	4	1	2	.	3	3	1	1	2	.	1	1	1	1	2	.	2	.	1	2	.	1	2	2	2	2	2	2	2	2	.	4	2	KILIMO	2	1	1	1	1	.	2	2	2
2	36	1	1	.	3	.	5	2	2	.	3	3	1	1	2	.	1	1	1	1	2	.	2	.	1	2	.	2	2	2	2	2	2	2	1	2	.	5	1	KILIMO	2	1	1	1	1	.	2	2	2
1	49	2	1	.	3	.	9	3	2	.	3	3	1	1	2	.	1	1	1	1	2	.	2	.	3	2	.	2	2	2	2	2	2	2	1	2	.	5	1	KILIMO	2	1	1	1	2	.	2	2	2
2	29	1	1	.	3	.	5	1	2	.	3	3	1	1	2	.	2	1	1	1	2	.	2	.	1	2	.	2	2	2	2	2	2	2	1	2	.	4	1	.	2	1	1	1	2	DIRTY	2	2	2
1	24	2	3	.	3	.	1	0	2	.	3	3	1	1	3	.	2	2	1	2	2	.	2	.	4	2	.	2	2	2	2	2	2	2	1	2	.	3	1	.	2	1	1	1	2	DIRTY	2	2	2
1	27	2	1	.	3	.	1	0	2	.	3	3	1	2	2	.	1	1	1	2	2	.	1	MIHOGO	1	2	.	2	2	2	2	2	2	2	1	2	.	4	3	KILIMO	2	1	1	1	1	.	2	2	2
2	24	2	1	.	2	.	1	0	2	.	3	3	1	1	1	.	2	2	1	2	1	Boiling water	2	.	3	1	2020	2	1	2	2	2	2	2	2	2	.	3	2	KILIMO	1	1	1	1	1	.	2	2	2
1	29	1	1	.	3	.	3	0	2	.	3	3	1	1	1	.	1	1	1	1	2	.	1	.	2	2	.	2	1	2	2	2	2	2	2	2	.	4	2	KILIMO	2	1	1	1	1	.	1	1	1
2	40	1	1	.	3	.	2	0	2	.	3	3	1	1	2	.	2	2	2	2	2	.	2	.	3	2	.	1	2	2	2	2	2	2	2	2	.	4	2	KILIMO	1	2	2	1	1	.	2	2	2
2	28	1	3	.	4	.	4	1	2	.	3	3	1	1	2	.	1	1	1	1	2	.	2	.	4	2	.	2	2	2	2	2	2	2	1	2	.	4	1	.	1	1	1	1	1	.	1	1	1
1	32	1	3	.	3	.	5	1	2	.	3	3	1	1	2	.	2	1	1	1	2	.	2	.	3	2	.	2	2	2	2	2	2	2	1	2	.	4	1	KILIMO	1	1	1	1	1	.	1	2	2
2	30	1	1	.	3	.	4	2	2	.	3	3	1	1	2	.	2	2	1	2	2	.	2	.	3	2	.	2	2	2	2	2	2	2	1	2	.	5	1	KILIMO	1	1	1	1	1	.	1	1	1
2	34	1	1	.	3	.	6	1	2	.	3	3	1	1	2	.	2	2	1	2	2	.	2	.	4	2	.	2	2	2	2	2	2	2	1	2	.	4	1	KILIMO	2	1	1	1	1	.	1	1	1
1	31	1	1	.	3	.	3	1	2	.	3	3	1	1	2	.	1	1	1	1	2	.	2	.	4	2	.	1	2	2	2	2	2	2	2	2	.		3	.	1	2	2	1	1	.	1	1	1
2	29	1	1	.	3	.	3	1	2	.	3	3	1	1	2	.	1	1	1	1	2	.	2	.	4	2	.	1	2	2	2	2	2	2	2	2	.	4	2	KILIMO	2	1	1	1	1	.	2	2	2
2	47	4	1	.	3	.	6	3	2	.	3	3	1	1	2	.	1	1	1	1	2	.	2	.	4	2	.	1	2	2	2	2	2	2	2	2	.	5	2	KILIMO	2	1	1	1	1	.	1	1	1
1	33	1	1	.	3	.	4	1	2	.	3	3	1	1	2	.	1	1	1	1	2	.	2	.	3	2	.	2	2	2	2	2	2	2	1	2	.	4	1	KILIMO	2	1	1	1	1	.	2	2	2
1	38	1	3	.	3	.	2	0	2	.	3	3	1	1	2	.	1	1	1	1	2	.	2	.	4	2	.	1	2	2	2	2	2	2	2	2	.	4	2	.	1	1	1	1	1	.	1	1	2
1	58	1	1	.	3	.	8	3	2	.	3	3	1	1	2	.	1	1	1	1	2	.	2	.	3	2	.	1	2	2	2	2	2	2	2	2	.	5	2	KILIMO	2	1	1	1	1	.	2	2	2
2	35	1	3	.	3	.	2	0	2	.	3	3	1	1	2	.	1	1	1	1	2	.	2	.	3	2	.	2	2	2	2	2	2	2	1	2	.	3	1	.	1	1	1	1	1	.	1	1	2
2	35	1	3	.	3	.	4	1	2	.	3	3	1	1	2	.	1	1	1	1	1	Boiling water	2	.	3	2	.	2	2	2	2	2	2	2	1	2	.	4	1	.	1	1	1	1	1	.	1	1	1
1	38	1	3	.	3	.	3	0	2	.	3	3	1	1	2	.	1	1	1	1	2	.	2	.	3	2	.	2	2	2	2	2	2	2	1	2	.	4	1	.	1	1	1	1	1	.	1	2	1
1	29	2	3	.	4	.	2	0	2	.	3	3	1	1	2	.	2	1	1	1	2	.	2	.	4	2	.	2	2	2	2	2	2	2	1	2	.	4	2	KILIMO	1	1	1	1	1	.	1	1	1
2	27	1	3	.	3	.	2	0	2	.	3	3	1	1	2	.	1	1	1	1	2	.	2	.	3	2	.	1	2	2	2	2	2	2	2	2	.	4	2	.	1	1	1	1	1	.	1	1	2
1	29	1	3	.	4	.	5	1	2	.	3	3	1	1	2	.	1	1	1	1	2	.	2	.	3	2	.	2	2	2	2	2	2	2	1	2	.	5	1	KILIMO	1	1	1	1	1	.	1	2	1
2	37	1	1	.	4	.	6	2	2	.	3	3	1	1	2	.	2	2	2	2	2	.	2	.	3	2	.	2	2	2	2	2	2	2	1	2	.	4	1	KILIMO	2	1	1	1	1	.	1	1	1
2	32	1	1	.	3	.	4	1	2	.	3	3	2	2	3	.	2	2	2	2	2	.	2	.	4	2	.	2	2	2	2	2	2	2	1	2	.	4	3	.	1	2	2	1	1	.	2	2	2
1	63	1	1	.	3	.	9	3	2	.	3	3	1	1	2	.	1	1	1	2	2	.	1	.	1	2	.	2	1	2	2	2	2	2	2	2	.	5	2	KILIMO	2	1	1	1	2	NO ROOF	2	2	2
2	30	1	3	.	3	.	4	1	2	.	3	3	1	1	2	.	1	1	1	1	1	Boiling water	2	.	4	2	.	1	2	2	2	2	2	2	2	2	.	4	2	.	1	1	1	1	1	.	2	2	2
2	54	4	1	.	3	.	3	1	2	.	3	3	1	1	2	.	2	2	1	2	2	.	1	MIHOGO	4	2	.	2	1	2	2	2	2	2	2	2	.	4	2	KILIMO	2	1	1	1	1	.	2	2	2
2	37	1	1	.	2	.	5	3	2	.	3	3	1	1	2	.	1	2	1	2	2	.	2	.	4	2	.	2	1	2	2	2	2	2	2	2	.	5	2	KILIMO	2	1	1	2	2	.	1	2	1
1	35	2	1	.	2	.	3	0	2	.	3	3	2	2	2	.	2	2	1	2	2	.	2	.	2	2	.	2	1	2	2	2	2	2	2	2	.	3	2	KILIMO	1	1	1	1	2	DIRTY, FLOOR DEFECTIVE	2	2	2
1	26	2	1	.	4	.	2	0	2	.	3	3	1	2	3	.	2	2	1	2	2	.	2	.	4	2	.	2	1	2	2	2	2	2	2	2	.	3	2	KILIMO	2	1	1	1	2	DIRTY, FLOOR DEFECTIVE	2	2	2
2	67	1	5	.	5	.	7	2	2	.	3	3	1	2	2	.	2	2	1	2	2	.	2	.	3	2	.	2	1	2	2	2	2	2	2	2	.	4	2	.	1	1	1	2	2	.	1	2	1
1	40	1	1	.	5	.	4	1	2	.	3	3	1	2	2	.	1	2	1	2	1	Boiling water	2	.	3	2	.	2	1	2	2	2	2	2	2	2	.	4	2	KILIMO	2	1	1	1	1	.	1	1	1
1	29	1	1	.	4	.	3	1	2	.	3	3	1	2	3	.	1	2	1	2	2	.	2	.	3	2	.	2	1	2	2	2	2	2	2	2	.	4	2	KILIMO	2	1	1	1	1	.	1	2	2
1	32	1	1	.	3	.	3	0	2	.	3	3	1	1	2	.	1	1	1	1	2	.	2	.	4	2	.	1	2	2	2	2	2	2	2	2	.	4	2	KILIMO	2	1	1	1	1	.	1	2	1
2	51	1	1	.	3	.	4	0	2	.	3	3	1	1	2	.	1	1	1	1	2	.	2	.	3	2	.	1	2	2	2	2	2	2	2	2	.	4	2	KILIMO	2	1	1	1	1	.	1	1	1
1	25	2	1	.	4	.	1	0	2	.	3	3	1	1	2	.	1	1	1	1	2	.	2	.	4	2	.	2	2	2	2	2	2	2	1	2	.	3	1	KILIMO	2	1	1	1	1	.	2	2	2
1	39	1	3	.	3	.	4	0	2	.	3	3	1	1	2	.	1	1	1	1	2	.	2	.	3	2	.	2	2	2	2	2	2	2	1	2	.	5	1	KILIMO	2	1	1	1	1	.	2	2	2
2	42	1	1	.	3	.	6	1	2	.	3	3	1	1	2	.	1	1	1	1	2	.	2	.	4	2	.	2	2	2	2	2	2	2	1	2	.	5	1	KILIMO	2	1	1	1	1	.	1	1	1
1	24	2	1	.	4	.	1	0	2	.	3	3	1	1	2	.	1	1	1	1	2	.	2	.	2	2	.	2	2	2	2	2	2	2	1	2	.	3	1	KILIMO	1	1	1	1	1	.	2	2	2
2	36	1	1	.	3	.	4	1	2	.	3	3	1	1	2	.	1	1	1	1	2	.	2	.	3	2	.	2	2	2	2	2	2	2	1	2	.	4	1	KILIMO	2	1	1	1	1	.	1	1	1
1	37	1	1	.	3	.	3	1	2	.	3	3	1	1	2	.	1	1	1	1	2	.	2	.	2	2	.	2	2	2	2	2	2	2	1	2	.	4	1	KILIMO	2	1	1	1	1	.	2	2	2
1	41	1	1	.	3	.	4	1	2	.	3	3	1	1	2	.	1	1	1	2	2	.	2	.	3	2	.	2	2	2	2	2	2	2	1	2	.	5	1	KILIMO	2	1	1	1	1	1	1	1	1
2	40	1	1	.	3	.	2	0	2	.	3	3	1	1	2	.	2	2	1	2	2	.	2	.	3	2	.	2	2	2	2	2	2	2	1	2	.	4	1	KILIMO	1	1	1	1	1	.	1	1	1
2	44	1	1	.	3	.	4	0	2	.	3	3	1	1	2	.	1	1	1	1	2	.	2	.	3	2	.	2	2	2	2	2	2	2	1	2	.	5	1	KILIMO	2	1	1	1	1	.	1	1	1
2	55	1	1	.	3	.	3	1	2	.	3	3	1	1	2	.	1	1	1	1	2	.	2	.	2	2	.	2	2	2	2	2	2	2	1	2	.	4	1	KILIMO	2	1	1	1	1	.	1	1	1
1	47	1	1	.	3	.	4	1	2	.	3	3	1	1	2	.	1	1	1	1	2	.	2	.	2	2	.	2	2	2	2	2	2	2	1	2	.	4	1	KILIMO	2	1	1	1	1	.	1	2	1
1	48	1	1	.	3	.	4	0	2	.	3	3	1	1	2	.	1	1	1	1	2	.	2	.	2	2	.	2	2	2	2	2	2	2	1	2	.	1	1	KILIMO	2	1	1	1	1	.	2	2	2
2	42	1	1	.	3	.	3	1	2	.	3	3	1	1	2	.	1	1	1	1	2	.	2	.	3	2	.	1	2	2	2	2	2	2	2	2	.	4	2	KILIMO	2	1	1	1	1	.	2	2	2
1	52	1	3	.	3	.	3	1	2	.	3	3	1	1	2	.	1	1	1	1	2	.	2	.	3	2	.	2	2	2	2	2	2	2	1	2	.	4	1	.	1	1	1	1	1	.	1	1	1
2	25	1	3	.	3	.	2	0	2	.	3	3	1	1	2	.	1	1	1	1	2	.	2	.	3	2	.	2	2	2	2	2	2	2	1	2	.	4	2	.	1	1	1	1	1	.	2	2	2
1	49	1	3	.	3	.	0	0	2	.	3	3	1	1	2	.	2	1	1	1	2	.	2	.	1	2	.	2	2	2	2	2	2	2	1	2	.	4	2	.	1	1	1	1	1	.	1	1	1
2	43	2	3	.	4	.	6	2	2	.	3	3	1	1	2	.	1	1	1	1	2	.	2	.	1	2	.	1	2	2	2	2	2	2	2	2	.	4	2	.	1	1	1	1	1	.	1	1	1
1	47	1	1	.	3	.	3	1	2	.	3	3	1	1	2	.	1	1	1	1	2	.	2	.	2	2	.	2	2	2	2	2	2	2	1	2	.	4	1	KILIMO	2	1	1	1	1	.	1	1	1
2	42	1	1	.	3	.	4	1	2	.	3	3	1	1	2	.	1	1	1	1	2	.	2	.	3	2	.	2	2	2	2	2	2	2	1	2	.	4	1	KILIMO	2	1	1	1	1	.	1	1	1
2	34	1	3	.	3	.	7	2	2	.	3	3	1	1	2	.	1	1	1	1	2	.	2	.	2	2	.	1	2	2	2	2	2	2	1	2	.	4	1	.	2	1	1	1	1	.	1	1	1
2	31	2	1	.	3	.	3	1	2	.	3	3	1	1	2	.	1	1	1	1	2	.	2	.	4	2	.	1	2	2	2	2	2	2	2	2	.	4	1	KILIMO	2	1	1	1	1	.	1	1	1
1	55	1	6	.	3	.	5	1	1	2020	3	3	2	2	2	.	1	1	1	1	1	Boiling water	2	.	2	2	.	2	2	2	2	2	2	2	1	2	.	5	1	.	2	1	1	1	1	.	1	1	1
2	36	1	1	.	3	.	3	1	2	.	3	3	1	2	2	.	1	1	1	1	1	Boiling water	2	.	4	2	.	2	1	2	2	2	2	2	2	2	.	3	1	KILIMO	2	1	1	1	1	.	1	1	1
2	57	1	1	.	2	.	5	1	2	.	3	3	1	2	2	.	1	2	1	2	2	.	2	.	2	2	.	2	1	2	2	2	2	2	2	2	.	4	2	KILIMO	2	1	1	1	1	.	2	2	2
2	23	2	3	.	4	.	4	0	1	2020	1	2	1	1	3	.	1	1	1	1	1	Boiling water	2	.	4	2	.	2	1	2	2	2	2	2	2	2	.	4	2	.	1	1	1	1	1	.	1	1	1
2	35	1	4	.	3	.	3	1	2	.	3	3	1	2	2	.	2	2	2	2	2	.	1	.	2	2	.	2	1	2	2	2	2	2	2	2	.	4	2	KILIMO	2	1	1	1	1	.	1	1	1
2	31	1	1	.	3	.	3	1	2	.	3	3	1	2	1	.	2	2	1	2	2	.	2	.	2	2	.	2	1	2	2	2	2	2	2	2	.	4	2	KILIMO	1	1	1	1	1	.	1	2	1
1	58	4	1	.	3	.	5	1	2	.	3	3	1	1	2	.	1	2	1	2	2	.	2	.	3	2	.	2	1	2	2	2	2	2	2	2	.	4	3	KILIMO	2	1	1	1	1	.	1	1	1
1	22	2	1	.	3	.	1	0	2	.	3	3	2	2	2	.	2	2	1	2	2	.	2	.	2	2	.	2	2	2	2	2	2	2	1	2	.	3	1	KILIMO	2	1	1	1	1	.	1	2	1
2	27	1	1	.	3	.	3	1	1	2020	1	1	1	2	2	.	1	2	1	2	2	.	2	.	4	2	.	2	1	2	2	2	2	2	2	2	.	4	1	KILIMO	1	1	1	1	1	.	1	2	1
2	28	1	1	.	3	.	4	0	2	.	3	3	1	2	2	.	2	2	1	2	2	.	1	.	2	2	.	2	1	2	2	2	2	2	2	2	.	4	2	KILIMO	2	1	1	1	1	.	2	2	2
1	26	2	3	.	4	.	3	0	2	.	3	3	1	1	2	.	1	2	1	2	2	.	2	.	3	2	.	2	1	2	2	2	2	2	2	2	.	4	2	.	2	1	1	1	1	.	2	2	2
1	37	4	2	.	3	.	4	0	1	2020	3	2	1	1	2	.	1	2	1	2	2	.	2	.	1	2	.	2	1	2	2	2	2	2	2	2	.	4	2	.	2	1	1	1	1	.	1	2	1
2	27	1	1	.	2	.	6	1	2	.	3	3	1	2	2	.	2	2	1	2	2	.	1	.	1	2	.	2	1	2	2	2	2	2	2	2	.	5	1	KILIMO	2	1	1	1	2	BUILDS OF TEMPORARY MATERIALS(WALLS)	2	2	2
1	40	1	1	.	2	.	4	0	2	.	3	3	1	2	2	.	2	2	1	2	2	.	1	.	1	2	.	2	1	2	2	2	2	2	2	2	.	4	2	KILIMO	2	1	1	1	1	.	2	2	2
2	35	2	3	.	3	.	3	0	2	.	3	3	1	1	1	.	1	1	1	2	2	.	2	.	4	2	.	2	1	2	2	2	2	2	2	2	.	4	1	.	2	1	1	1	1	.	1	2	1
2	39	1	1	.	2	.	7	3	2	.	3	3	1	1	2	.	1	2	1	2	2	.	2	.	3	2	.	2	1	2	2	2	2	2	2	2	.	5	1	KILIMO	2	1	1	1	1	.	1	2	1
2	55	1	1	.	3	.	8	3	2	.	2	2	1	1	2	.	1	2	1	2	2	.	2	.	1	2	.	2	1	2	2	2	2	2	2	2	.	5	2	KILIMO	2	1	1	1	1	.	1	2	1
1	39	1	1	.	3	.	5	1	2	.	3	3	1	1	2	.	2	2	1	2	1	Boiling water	1	.	2	2	.	2	1	2	2	2	2	2	2	2	.	4	2	KILIMO	2	1	1	1	1	.	1	2	1
1	23	2	1	.	3	.	4	1	2	.	2	2	1	2	2	.	1	2	1	2	2	.	2	.	4	2	.	2	1	2	2	2	2	2	2	2	.	4	2	KILIMO	2	1	1	1	1	.	2	2	2
2	33	2	1	.	3	.	4	0	2	.	3	3	1	2	2	.	2	2	1	2	2	.	2	.	3	2	.	2	1	2	2	2	2	2	2	2	.	4	2	.	2	1	1	1	2	DIRTY	2	2	2
2	25	1	1	.	3	.	3	1	2	.	3	3	1	2	1	.	2	1	1	2	2	.	2	.	4	2	.	2	1	2	2	2	2	2	2	2	.	3	2	KILIMO	2	1	1	1	2	DIRTY	2	2	1
2	41	1	1	.	3	.	4	2	2	.	3	3	1	1	2	.	2	2	1	2	2	.	1	.	1	2	.	2	2	2	2	2	2	2	1	2	.	4	1	KILIMO	2	1	1	1	2	DIRTY	2	2	1
1	33	1	1	.	4	.	5	2	2	.	3	3	1	1	2	.	1	1	1	2	2	.	1	.	1	2	.	2	2	2	2	2	1	2	2	2	.	4	2	KILIMO	2	1	1	1	2	DIRTY, ALMOST FULL	2	2	1
2	26	1	2	.	4	.	4	1	2	.	3	3	1	1	2	.	2	2	1	2	2	.	2	.	4	2	.	2	1	2	2	2	2	2	2	2	.	4	2	.	2	1	1	1	1	.	2	2	2
2	21	2	1	.	1	4	3	0	2	.	3	3	1	2	2	.	2	2	1	2	2	.	2	.	3	2	.	2	1	2	2	2	2	2	2	2	.	4	2	KILIMO	2	1	1	1	1	.	2	2	2
2	28	2	1	.	3	.	2	0	2	.	3	3	1	1	2	.	2	2	1	2	2	.	2	.	4	2	.	2	1	2	2	2	2	2	2	2	.	4	1	KILIMO	2	1	1	1	1	.	1	2	1
2	20	2	1	.	4	.	5	0	2	.	3	3	1	1	2	.	1	2	1	2	2	.	2	.	4	2	.	2	1	2	2	2	2	2	2	2	.	4	2	KILIMO	2	1	1	1	1	.	1	2	1
1	39	1	3	.	4	.	3	0	2	.	3	3	1	1	2	.	2	2	1	2	2	.	2	.	4	2	.	2	1	2	2	2	2	2	2	2	.	4	2	.	1	1	1	1	1	.	1	2	1
1	41	1	1	.	3	.	5	1	2	.	3	1	1	2	2	.	2	2	1	2	2	.	2	.	1	2	.	2	1	2	2	2	2	2	2	2	.	3	2	KILIMO	2	1	1	1	1	.	2	2	2
1	25	2	1	.	3	.	3	0	2	.	3	3	1	1	2	.	2	2	1	2	2	.	2	.	4	2	.	2	1	2	2	2	2	2	2	2	.	4	2	KILIMO	2	1	1	1	1	.	2	2	2
2	19	2	3	.	3	.	3	0	2	.	3	3	1	2	2	.	2	2	1	2	2	.	2	.	4	2	.	2	1	2	2	2	2	2	2	2	.	4	2	.	1	1	1	1	1	.	2	2	2
1	38	1	1	.	3	.	3	0	2	.	3	3	1	2	2	.	2	2	1	2	2	.	2	.	4	2	.	2	1	2	2	2	2	2	2	2	.	3	1	KILIMO	2	1	1	1	1	.	2	2	2
2	27	2	1	.	3	.	2	0	2	.	3	3	1	1	2	.	1	1	1	1	2	.	2	.	4	2	.	2	1	2	2	2	2	2	2	2	.	4	2	KILIMO	2	1	1	1	1	.	2	2	2
1	37	1	1	.	3	.	4	2	2	.	3	3	1	1	2	.	1	2	1	2	2	.	2	.	3	2	.	2	1	2	2	2	2	2	2	2	.	5	1	KILIMO	2	1	1	1	1	.	2	2	2
2	23	2	4	.	3	.	3	0	2	.	3	3	1	1	2	.	1	1	1	1	1	Boiling water	2	.	4	2	.	2	1	2	2	2	2	2	2	2	.	4	2	KILIMO	2	1	1	1	1	.	1	2	1
2	25	2	1	.	4	.	4	0	2	.	3	3	1	1	2	.	1	2	1	2	1	Boiling water	2	.	2	2	.	2	2	2	2	2	2	2	1	2	.	4	1	KILIMO	1	1	1	1	1	.	1	2	1
2	21	2	1	.	4	.	4	0	2	.	3	3	1	1	2	.	1	1	1	1	2	.	2	.	3	2	.	2	1	2	2	2	2	2	2	2	.	4	2	KILIMO	2	1	1	1	1	.	1	2	1
2	23	2	1	.	3	.	3	0	2	.	3	3	1	2	2	.	1	2	1	2	2	.	2	.	4	2	.	2	1	2	2	2	2	2	2	2	.	4	1	KILIMO	2	1	1	1	1	.	2	2	2
1	26	2	1	.	3	.	3	0	2	.	3	3	1	1	2	.	2	2	2	2	2	.	1	.	3	2	.	2	1	2	2	2	2	2	2	2	.	3	2	KILIMO	2	1	1	1	1	.	1	1	1
1	47	1	1	.	2	.	4	0	2	.	3	3	1	1	2	.	1	1	2	2	2	.	1	.	3	2	.	2	1	2	2	2	2	2	2	2	.	2	1	KILIMO	1	2	2	1	1	.	1	2	2
2	38	1	1	.	3	.	4	2	2	.	3	3	1	2	2	.	2	2	2	2	1	Boiling water	1	.	3	1	.	2	1	2	2	2	2	2	2	2	.	3	2	KILIMO	2	1	1	1	1	.	1	1	1
1	22	2	3	.	4	.	1	0	2	.	3	3	1	1	1	.	1	2	1	2	2	.	2	.	4	2	.	2	1	2	2	2	2	2	2	2	.	3	1	.	1	1	1	1	1	.	1	2	1
1	32	1	1	.	3	.	4	1	2	.	3	3	1	1	2	.	2	2	1	2	2	.	1	.	3	2	.	2	1	2	2	2	2	2	2	2	.	3	2	KILIMO	2	1	1	1	1	.	1	2	1
2	22	2	1	.	3	.	2	0	2	.	3	3	1	2	2	.	1	2	1	2	2	.	2	.	2	2	.	2	1	2	2	2	2	2	2	2	.	4	2	KILIMO	2	1	1	1	1	.	1	2	1
1	23	2	1	.	3	.	1	0	2	.	3	3	1	2	2	.	1	2	1	2	2	.	1	MIHOGO	4	2	.	2	1	2	2	2	2	2	2	2	.	3	2	KILIMO	2	1	1	1	1	.	2	2	1
2	41	1	1	.	2	.	7	0	2	.	1	1	1	1	1	.	1	1	1	1	1	Boiling water	1	.	1	1	.	2	2	2	2	2	2	2	1	2	.	5	1	KILIMO	2	1	1	1	1	.	1	1	1
2	30	1	1	.	3	.	3	1	2	.	3	3	1	1	4	.	1	2	2	2	2	.	1	MIHOGO	1	2	.	2	1	2	2	2	2	2	2	2	.	3	2	KILIMO	2	1	1	1	1	.	1	2	1
2	33	1	1	.	3	.	4	0	2	.	3	3	1	1	2	.	1	1	1	1	2	.	2	.	4	2	.	2	1	2	2	2	2	2	2	2	.	4	2	.	1	1	1	1	1	.	2	2	1
2	29	1	1	.	3	.	4	0	2	.	3	3	1	1	2	.	1	2	1	2	2	.	2	.	1	2	.	2	1	2	2	2	2	2	2	2	.	4	2	KILIMO	2	1	1	1	1	.	2	2	2
1	24	2	1	.	3	.	1	0	2	.	2	2	1	2	2	.	1	2	1	2	2	.	2	.	2	2	.	2	1	2	2	2	2	2	2	2	.	3	2	KILIMO	1	1	1	1	1	.	2	2	2
1	37	2	1	.	3	.	4	0	2	.	3	3	1	1	2	.	1	2	1	2	2	.	2	.	4	2	.	2	1	2	2	2	2	2	2	2	.	4	1	KILIMO	2	1	1	1	1	.	1	1	1
1	24	2	2	.	3	.	1	0	2	.	3	3	1	1	2	.	1	1	1	1	2	.	2	.	2	2	.	1	2	2	2	2	2	2	2	2	.	3	2	.	2	1	1	1	1	.	1	2	1
2	48	1	1	.	3	.	7	2	2	.	3	3	1	2	2	.	2	2	1	2	2	.	2	.	4	2	.	2	1	2	2	2	2	2	2	2	.	4	2	.	2	1	1	1	2	DIRTY	2	2	2
2	31	1	1	.	3	.	3	1	2	.	3	3	1	1	1	.	1	1	1	1	1	Boiling water	2	.	2	2	.	2	1	2	2	2	2	2	2	2	.	3	2	KILIMO	2	1	1	1	1	.	1	1	1
2	25	1	1	.	3	.	2	0	2	.	3	3	1	1	2	.	2	2	1	2	2	.	1	.	2	2	.	2	1	2	2	2	2	2	2	2	.	4	2	KILIMO	2	1	1	1	1	.	2	2	2
1	38	1	1	.	3	.	4	1	2	.	3	3	1	1	1	.	1	2	1	2	2	.	2	.	2	2	.	2	1	2	2	2	2	2	2	2	.	4	2	KILIMO	2	1	1	1	1	.	1	1	1
2	25	2	1	.	3	.	3	0	1	2021	3	3	1	1	4	.	1	2	1	2	1	Boiling water	1	.	2	2	2020	2	1	2	2	2	2	2	2	2	.	4	1	KILIMO	2	1	1	1	2	.	1	2	1
2	28	1	4	.	3	.	4	1	2	.	3	2	1	1	1	.	1	2	1	1	2	.	2	.	4	2	.	2	1	2	2	2	2	2	2	2	.	4	2	KILIMO	2	1	1	1	1	.	2	2	2
2	30	1	1	.	3	.	3	1	2	.	3	3	1	1	2	.	1	1	1	1	1	Boiling water	2	.	1	2	.	2	1	2	2	2	2	2	2	2	.	4	1	KILIMO	2	1	1	1	1	.	1	2	1
2	29	1	1	.	3	.	5	0	2	.	3	3	1	2	2	.	1	2	1	2	2	.	2	.	4	2	.	2	1	2	2	2	2	2	2	2	.	4	2	KILIMO	1	1	1	1	1	.	2	2	2
2	28	1	3	.	4	.	3	1	1	2020	1	1	1	1	1	.	1	2	1	1	2	.	2	.	1	2	.	2	2	2	2	2	2	2	1	2	.	4	1	.	1	1	1	1	1	.	1	2	1
2	37	2	6	.	5	.	6	2	1	2020	1	1	1	1	1	.	1	1	1	1	1	Boiling water	2	.	3	2	.	2	2	2	2	2	2	2	1	2	.	5	1	.	1	1	1	1	1	.	1	1	1
2	34	1	3	.	4	.	3	1	1	2020	1	1	1	1	1	.	1	1	1	1	2	.	2	.	4	2	2020	2	1	2	2	2	2	2	2	2	.	4	2	.	2	1	1	1	1	.	1	2	1
2	48	1	4	.	3	.	4	0	2	.	3	3	1	1	2	.	1	1	1	2	2	.	2	.	3	2	.	2	1	2	2	2	2	2	2	2	.	5	1	KILIMO	2	1	1	1	1	.	2	2	2
2	23	2	3	.	4	.	5	0	2	.	3	3	1	1	3	.	1	2	1	1	2	.	2	.	3	2	.	2	1	2	2	2	2	2	2	2	.	4	2	.	2	1	1	1	1	.	1	1	1
2	38	4	4	.	3	.	5	0	2	.	3	3	1	1	1	.	1	1	1	2	2	.	2	.	3	2	.	2	1	2	2	2	2	2	2	2	.	4	1	KILIMO	2	1	1	1	1	.	1	1	1
2	56	4	1	.	3	.	4	1	2	.	3	3	1	2	2	.	2	1	2	1	2	.	2	.	4	2	.	2	1	2	2	2	2	2	2	2	.	4	2	KILIMO	2	1	1	1	1	.	2	2	2
1	24	2	1	.	3	.	3	0	2	.	3	3	1	2	2	.	1	2	1	2	2	.	2	.	4	2	.	2	1	2	2	2	2	2	2	2	.	4	2	KILIMO	2	1	1	1	1	.	2	2	2
2	37	1	1	.	3	.	6	1	2	.	3	3	1	2	3	.	1	2	1	1	2	.	2	.	3	2	.	2	1	2	2	2	2	2	2	2	.	4	2	KILIMO	2	1	1	1	1	.	1	2	1
2	24	2	6	FUNDI CHEREHANI	4	.	3	0	1	2020	1	1	1	1	3	.	1	2	1	2	1	Boiling water	2	.	3	2	.	2	1	2	2	2	2	2	2	2	.	4	1	.	1	1	1	1	1	.	1	2	1
2	28	2	3	.	4	.	4	0	1	2020	1	1	1	1	1	.	1	1	1	1	1	Boiling water	2	.	3	2	2020	1	2	2	2	2	2	2	2	2	.	3	1	.	1	1	1	1	1	.	2	2	2
1	59	2	2	.	4	.	8	2	2	.	3	2	1	1	1	.	1	1	1	1	1	Boiling water	2	.	2	2	.	2	1	2	2	2	2	2	2	2	.	5	2	.	1	1	1	1	1	.	1	1	1
1	39	1	3	.	3	.	4	0	1	2020	1	1	1	1	1	.	1	1	1	1	2	.	2	.	4	2	.	2	1	2	2	2	2	2	2	2	.	5	4	.	2	1	1	1	1	.	1	1	1
2	47	1	4	.	3	.	7	2	2	.	1	1	1	1	1	.	1	1	1	1	1	Boiling water	2	.	4	2	.	2	1	2	2	2	2	2	2	2	.	5	1	KILIMO	2	1	1	1	1	.	1	1	1
2	35	1	1	.	3	.	6	1	2	.	3	3	1	2	1	.	1	1	1	2	1	Boiling water	2	.	1	2	.	2	1	2	2	2	2	2	2	2	.	4	2	KILIMO	2	1	1	1	1	.	2	2	2
2	23	2	3	.	4	.	4	0	2	.	3	3	1	1	3	.	2	2	1	2	2	.	2	.	1	2	.	2	1	2	2	2	2	2	2	2	.	4	2	.	2	1	1	1	1	.	2	2	2
2	52	1	1	.	3	.	5	0	2	.	3	3	1	1	1	.	1	2	1	2	2	.	2	.	4	2	.	2	1	2	2	2	2	2	2	2	.	5	1	KILIMO	2	1	1	1	1	.	1	1	1
2	19	2	3	.	4	.	4	0	2	.	3	3	1	1	2	.	1	1	1	1	2	.	2	.	1	2	.	1	2	2	2	2	2	2	2	2	.	4	3	.	2	1	1	1	1	.	2	2	1
2	21	2	1	.	3	.	3	0	2	.	3	3	1	1	2	.	1	1	1	1	2	.	2	.	3	2	.	1	2	2	2	2	2	2	2	2	.	4	2	KILIMO	2	1	1	1	1	.	1	1	1
2	20	2	4	.	4	.	3	1	2	.	3	3	1	1	2	.	1	1	1	1	2	.	2	.	4	2	.	2	1	2	2	2	2	2	2	2	.	4	2	USAFI WA NJE/ MAZINGIRA	2	1	1	1	1	.	1	2	1
1	33	2	1	.	4	.	3	0	2	.	3	3	1	1	2	.	2	1	1	1	2	.	2	.	4	2	.	1	2	2	2	2	2	2	2	2	.	4	2	KILIMO	2	1	1	1	1	.	1	1	1
2	25	2	6	FUNDI CHEREHANI	4	.	4	0	2	.	3	3	1	1	2	.	1	1	1	1	2	.	2	.	2	2	.	1	2	2	2	2	2	2	2	2	.	3	2	.	2	1	1	1	1	.	2	2	2
1	29	1	1	.	3	.	3	1	2	.	3	3	1	1	1	.	1	2	1	2	2	.	1	.	1	2	.	2	1	2	2	2	2	2	2	2	.	4	1	KILIMO	1	1	1	1	1	.	2	2	1
2	31	1	3	.	4	.	2	0	2	.	3	2	1	1	1	.	2	2	1	2	2	.	2	.	4	2	.	2	1	2	2	2	2	2	2	2	.	3	1	.	1	1	1	1	1	.	1	2	2
1	36	1	1	.	3	.	5	1	2	.	3	3	1	2	1	.	1	1	1	1	1	Boiling water	2	.	1	2	.	2	1	2	2	2	2	2	2	2	.	4	2	.	2	1	1	1	1	.	1	1	1
2	37	4	1	.	3	.	4	2	2	.	3	3	1	1	2	.	1	2	1	2	2	.	2	.	1	2	.	2	1	2	2	2	2	2	2	2	.	3	1	KILIMO	2	1	1	1	1	.	2	2	1
2	49	1	1	.	3	.	8	2	2	.	3	3	1	1	3	.	2	2	1	2	2	.	1	.	1	2	.	2	2	2	2	2	2	2	1	2	.	3	1	.	2	1	1	1	2	.	1	2	1
2	24	2	1	.	3	.	2	0	2	.	3	3	1	2	2	.	1	2	1	2	2	.	2	.	4	2	.	2	1	2	2	2	2	2	2	2	.	5	1	KILIMO	2	2	1	1	1	.	2	2	2
1	37	1	1	.	3	.	6	1	1	2020	2	2	1	1	1	.	1	1	1	2	1	Boiling water	2	.	1	2	.	2	1	2	2	2	2	2	2	2	.	3	2	KILIMO	2	1	1	1	1	.	1	1	1
2	39	1	1	.	2	.	3	0	2	.	3	3	1	1	4	.	2	2	1	2	2	.	1	.	1	2	.	2	1	2	2	2	2	2	2	2	.	4	2	KILIMO	2	1	1	1	1	.	1	2	1
2	37	4	7	.	5	.	3	0	1	2020	1	1	1	1	1	.	1	1	1	1	1	Boiling water	1	.	1	1	.	2	2	2	2	2	2	2	1	2	.	5	1	.	2	1	1	1	1	.	1	1	1
2	28	1	4	.	3	.	3	1	2	.	3	3	1	1	1	.	1	2	1	2	2	.	2	.	2	2	.	2	2	2	2	2	2	2	1	2	.	3	1	.	2	1	1	1	1	.	1	2	1
1	26	2	1	.	3	.	2	0	1	2020	1	1	1	1	1	.	1	1	1	1	1	Boiling water	2	.	2	2	.	2	1	2	2	2	2	2	2	2	.	2	1	.	1	1	1	1	1	.	1	1	1
1	23	2	3	.	3	.	1	0	2	.	3	3	1	1	1	.	2	2	1	2	2	.	2	.	3	2	.	2	1	2	2	2	2	2	2	2	.	3	2	KUVUNA MAZAO SHAMBANI	2	1	1	1	1	.	1	2	2
1	24	2	3	.	4	.	1	0	2	.	3	3	1	1	1	.	1	2	1	2	2	.	2	.	3	2	.	2	1	2	2	2	2	2	2	2	.	3	2	.	1	1	1	1	1	.	1	2	1
2	29	1	3	.	2	.	3	1	2	.	3	3	1	1	1	.	1	1	1	2	2	.	1	.	1	2	.	2	2	2	2	2	2	2	1	2	.	5	1	KILIMO	2	1	1	1	1	.	1	1	1
1	21	2	3	.	4	.	1	0	2	.	3	3	1	1	1	.	1	1	1	1	1	Boiling water	2	.	2	1	2020	2	1	2	2	2	2	2	2	2	.	3	2	.	1	1	1	1	1	.	1	1	1
1	24	2	1	.	3	.	1	0	2	.	3	3	1	1	1	.	1	1	1	1	1	Boiling water	2	.	4	2	.	2	1	2	2	2	2	2	2	2	.	3	2	KILIMO	2	1	1	1	1	.	1	1	1
2	25	1	1	.	3	.	3	1	2	.	3	3	1	2	1	.	1	1	1	1	1	Boiling water	2	.	4	2	.	2	1	2	2	2	2	2	2	2	.	4	1	KILIMO	2	1	1	1	1	.	1	1	1
2	25	1	1	.	4	.	3	1	2	.	3	3	1	2	2	.	2	2	1	2	2	.	1	.	1	2	.	2	2	2	2	2	2	2	1	2	.	4	1	KILIMO	2	1	1	1	1	.	1	1	1
2	23	2	6	FUNDI CHEREHANI	4	.	1	0	2	.	3	3	1	1	1	.	1	1	1	1	1	Boiling water	2	.	3	2	.	2	1	2	2	2	2	2	2	2	.	3	2	.	1	1	1	1	1	.	1	2	1
1	29	1	7	.	5	.	3	1	2	.	3	3	1	1	2	.	1	2	1	2	2	.	1	.	1	2	.	2	2	2	2	2	2	2	1	2	.	5	1	KILIMO	1	1	1	1	1	.	1	1	1
1	25	2	2	.	3	.	1	0	2	.	3	3	1	1	1	.	1	2	1	1	2	.	2	.	4	2	.	2	1	2	2	2	2	2	2	2	.	2	2	.	1	1	1	1	1	.	1	1	1
2	33	4	6	MFUGAJI	3	.	4	0	2	.	3	3	1	2	2	.	2	2	1	2	2	.	2	.	4	2	.	2	1	2	2	2	2	2	2	2	.	5	1	.	1	1	1	1	1	.	2	2	1
1	23	1	3	.	4	.	2	0	2	.	3	3	1	1	2	.	1	2	1	2	2	.	1	.	3	2	.	2	1	2	2	2	2	2	2	2	.	3	2	.	2	1	1	1	1	.	1	1	1
2	44	1	1	.	3	.	5	2	1	2020	3	3	1	1	2	.	2	2	1	2	2	.	1	.	3	2	.	2	1	2	2	2	2	2	2	2	.	3	1	KILIMO	2	2	1	1	1	.	1	2	1
1	29	1	1	.	2	.	3	1	2	.	3	3	1	2	2	.	2	2	1	2	2	.	1	.	3	2	.	2	1	2	2	2	2	2	2	2	.	4	1	KILIMO	2	1	1	1	1	.	1	1	1
2	50	1	3	.	4	.	7	3	2	.	3	3	1	1	2	.	2	2	1	2	2	.	1	.	3	2	.	2	1	2	2	2	2	2	2	2	.	5	1	.	1	1	1	1	1	.	1	1	1
2	47	1	1	.	2	.	4	0	2	.	3	3	1	2	2	.	2	2	1	2	2	.	1	.	3	2	.	2	1	2	2	2	2	2	2	2	.	4	2	KILIMO	2	1	1	1	1	.	1	1	1
1	40	4	1	.	3	.	5	1	2	.	3	3	1	2	2	.	2	2	2	2	2	.	1	.	3	2	.	2	1	2	2	2	2	2	2	2	.	3	2	KILIMO	1	1	1	1	1	.	1	1	1
2	27	1	1	.	2	.	2	0	2	.	3	3	1	2	1	.	1	2	1	2	2	.	1	MIHOGO	4	2	.	2	1	2	2	2	2	2	2	2	.	4	2	KILIMO	2	1	1	1	1	.	1	2	1
1	39	1	3	.	3	.	5	0	2	.	3	3	1	1	1	.	1	1	1	2	2	.	2	.	3	2	.	2	1	2	2	2	2	2	2	2	.	4	1	.	1	1	1	1	1	.	1	1	1
1	53	1	1	.	3	.	6	1	2	.	3	3	1	2	2	.	2	2	1	2	2	.	2	.	3	2	.	2	1	2	2	2	2	2	2	2	.	5	1	KILIMO	2	1	1	1	1	.	1	2	2
1	44	1	1	.	2	.	7	2	2	.	3	3	1	1	2	.	2	2	1	2	2	.	1	.	3	2	.	2	1	2	2	2	2	2	2	2	.	2	2	KILIMO	2	1	1	1	1	.	1	1	1
2	29	1	1	.	3	.	3	1	2	.	3	3	1	2	2	.	2	2	1	2	2	.	1	MIHOGO	4	2	.	2	1	2	2	2	2	2	2	2	.	3	2	.	2	1	1	1	2	DIRTY	2	2	1
2	19	2	3	.	4	.	4	1	2	.	3	3	2	1	2	.	2	2	1	2	2	.	2	.	2	2	.	2	1	2	2	2	2	2	2	2	.	2	1	KILIMO	2	1	1	1	1	.	2	2	1
1	43	1	1	.	3	.	7	2	2	.	3	3	1	2	2	.	2	2	1	2	2	.	1	MIHOGO	3	2	.	2	1	2	2	2	2	2	2	2	.	3	1	KILIMO	2	1	1	1	1	.	1	2	1
2	27	1	1	.	3	.	3	0	2	.	3	3	1	1	2	.	1	1	1	1	2	.	1	KACHUMBARI NA MIHOGO	4	2	.	1	2	2	2	2	2	2	2	2	.	3	3	KILIMO	2	1	1	1	2	DIRTY	2	2	1
2	31	1	3	.	3	.	3	0	2	.	3	3	1	1	2	.	1	1	1	1	2	.	2	.	2	2	.	1	2	2	2	2	2	2	2	2	.	4	1	HAKUNA	1	1	1	1	1	.	2	2	1
1	25	2	1	.	3	.	1	0	2	.	3	3	1	1	2	.	2	1	1	1	2	.	2	.	4	2	.	2	1	2	2	2	2	2	2	2	.	3	2	KILIMO	2	1	1	1	1	.	2	2	1
2	22	2	1	.	4	.	3	0	2	.	3	3	1	1	2	.	2	1	1	1	2	.	2	.	3	2	.	1	2	2	2	2	2	2	2	2	.	4	2	KILIMO	2	1	1	1	2	FLOOR-DEFECTIVE	2	2	1
1	19	2	1	.	4	.	3	0	2	.	3	3	1	1	2	.	2	1	1	1	2	.	1	MIHOGO NA VIAZI VITAMU	4	2	.	1	2	2	2	2	2	2	2	2	.	4	1	KILIMO	2	1	1	1	1	.	2	2	2
2	33	2	1	.	4	.	5	0	2	.	3	3	1	2	2	SHAMBANI	2	2	1	1	2	.	2	.	4	2	.	2	1	2	2	2	2	2	2	2	.	4	2	KILIMO	2	1	1	1	1	.	1	2	1
1	23	2	3	.	4	.	4	0	2	.	3	3	1	2	2	SHAMBANI	2	2	1	2	2	.	2	.	3	2	.	2	1	2	2	2	2	2	2	2	.	4	2	HAKUNA	2	1	1	1	1	.	1	2	1
1	19	2	1	.	4	.	3	0	2	.	3	3	1	1	2	.	2	1	1	1	2	.	1	MIHOGO NA VIAZI VITAMU	3	2	.	1	2	2	2	2	2	2	2	2	.	3	1	HAKUNA	2	1	1	1	1	.	2	2	2
2	19	2	1	.	4	.	6	2	2	.	3	3	1	1	2	.	2	1	1	1	2	.	2	.	2	2	.	1	2	2	2	2	2	2	2	2	.	4	2	HAKUNA	2	1	1	1	2	DIRTY AND DEFFECTIVE	2	2	2
2	40	1	1	.	3	.	3	0	2	.	3	3	1	2	2	SHAMBANI	2	2	1	1	1	Boiling water	1	MIHOGO/VIAZI VITAMU	2	2	.	2	2	2	2	2	2	2	1	2	.	4	1	KILIMO	2	1	1	1	2	.	2	2	2
2	19	2	3	.	4	.	4	1	2	.	3	3	1	2	2	SHAMBANI	2	2	1	2	1	Boiling water	2	.	4	2	.	1	2	2	2	2	2	2	2	2	.	3	2	HAKUNA	2	1	1	1	1	.	2	2	2
1	47	1	1	.	3	.	6	2	2	.	3	3	1	1	2	.	1	1	1	1	2	.	2	.	4	2	.	1	2	2	2	2	2	2	2	2	.	4	3	KILIMO	2	1	1	1	2	DIRTY	2	2	2
2	28	1	1	.	3	.	4	2	2	.	3	3	1	1	2	.	1	1	1	1	2	.	2	.	2	2	.	1	2	2	2	2	2	2	2	2	.	3	3	KILIMO	2	1	1	1	2	DIRTY, ALMOST FULL	2	2	2
2	34	4	1	.	3	.	3	1	2	.	3	3	1	2	2	PORINI	1	1	1	2	2	.	2	.	3	2	.	1	2	2	2	2	2	2	2	2	.	3	2	KILIMO	2	1	1	1	2	TEMPORARY MATERIALS	2	2	2
2	48	2	3	.	4	.	6	2	2	.	3	3	1	2	1	.	2	2	1	2	2	.	1	MIHOGO	3	2	.	2	1	2	2	2	2	2	2	2	.	4	2	KILIMO	2	1	1	1	2	DIRTY	2	2	2
1	24	2	1	.	4	.	4	1	2	.	3	3	1	2	2	.	2	2	1	2	2	.	1	MIHOGO, VIZURI NA MATUNDA	2	2	.	2	1	2	2	2	2	2	2	2	.	4	2	KILIMO	2	1	1	1	2	ALMOST FULL AND DIRTY	2	2	2
2	45	1	1	.	3	.	6	1	2	.	3	3	1	1	2	.	1	1	1	1	2	.	1	MIHOGO	4	2	.	1	2	2	2	2	2	2	2	2	.	3	3	KILIMO	2	1	1	1	1	.	2	2	2
2	48	1	1	.	3	.	7	2	2	.	3	3	1	1	2	.	1	1	1	2	2	.	2	.	4	2	.	1	2	2	2	2	2	2	2	2	.	2	3	KILIMO	2	1	1	1	2	DIRTY AND DEFECTIVE	2	2	2
1	39	1	3	.	3	.	4	2	2	.	3	3	1	1	2	.	1	1	1	1	2	.	2	.	1	2	.	1	2	2	2	2	2	2	2	2	.	4	1	HAKUNA	1	1	1	1	1	.	2	2	1
2	25	1	3	.	3	.	3	1	2	.	3	3	1	1	2	.	1	1	1	1	2	.	2	.	4	2	.	1	2	2	2	2	2	2	2	2	.	4	1	HAKUNA	1	1	1	1	2	DIRTY	2	2	2
2	49	1	3	.	2	.	5	1	2	.	3	3	1	1	2	.	1	1	1	1	2	.	2	.	1	2	.	1	2	2	2	2	2	2	2	2	.	5	1	KILIMO	2	1	1	1	1	.	2	2	2
1	43	1	1	.	2	.	5	0	2	.	3	3	1	1	2	.	1	1	1	1	2	.	2	.	2	2	.	1	2	2	2	2	2	2	2	2	.	4	4	KILIMO	2	1	2	1	2	DIRTY	2	2	2
2	21	2	1	.	3	.	4	0	2	.	3	3	1	1	2	.	1	1	1	1	2	.	2	.	4	2	.	1	2	2	2	2	2	2	2	2	.	3	2	KILIMO	2	1	1	1	2	DIRTY	2	2	2
1	19	2	1	.	3	.	3	0	2	.	3	3	1	1	2	.	1	1	1	1	2	.	2	.	3	2	.	1	2	2	2	2	2	2	2	2	.	3	1	KILIMO	2	1	1	1	1	.	2	2	1
1	36	1	3	.	3	.	4	2	2	.	3	3	1	1	2	.	1	1	1	1	2	.	2	.	3	2	.	1	2	2	2	2	2	2	2	2	.	4	2	HAKUNA	1	1	1	1	2	DIRTY	2	2	2
1	39	1	7	.	5	.	4	1	1	2021	1	1	1	1	1	.	1	2	1	2	1	Boiling water	2	.	4	1	2021	2	1	2	2	2	2	2	2	2	.	4	2	HAKUNA	1	1	1	1	1	.	1	2	1
1	39	1	3	.	3	.	3	0	2	.	3	3	1	1	2	.	1	1	1	1	2	.	2	.	2	2	.	2	2	2	2	2	2	2	1	2	.	2	1	HAKUNA	2	1	1	1	1	.	1	2	1
1	33	2	1	.	4	.	3	0	2	.	3	3	1	1	2	.	1	1	1	1	2	.	2	.	3	2	.	2	1	2	2	2	2	2	2	2	.	3	1	KILIMO	2	1	1	1	2	DIRTY	2	2	2
2	49	1	3	.	3	.	5	1	2	.	3	3	1	1	2	.	1	1	1	1	2	.	2	.	1	2	.	2	2	2	2	2	2	2	1	2	.		3	.	1	2	2	1	1	.	1	2	1
2	18	2	6	HANA KAZI	3	.	3	0	2	.	3	3	1	2	2	SHAMBANI	2	2	1	2	2	.	2	.	3	2	.	1	2	2	2	2	2	2	2	2	.	4	2	HAKUNA	2	1	1	1	1	.	2	2	2
2	22	2	3	.	4	.	3	0	1	2020	2	2	1	1	1	.	2	2	2	1	2	.	1	MIHOGO	3	2	.	2	1	2	2	2	2	2	2	2	.	4	2	HAKUNA	2	1	1	1	1	.	2	2	2
1	19	2	1	.	4	.	2	0	2	.	3	3	1	2	2	SHAMBANI	2	2	1	2	2	.	2	.	4	2	.	2	1	2	2	2	2	2	2	2	.	3	2	KILIMO	2	1	1	1	2	DIRTY	2	2	2
1	25	2	3	.	3	.	4	0	2	.	3	3	1	1	1	.	2	2	1	1	2	.	2	.	4	2	.	2	1	2	2	2	2	2	2	2	.	4	1	HAKUNA	2	1	1	1	1	.	1	2	1
2	23	2	1	.	4	.	2	0	2	.	3	3	1	1	2	.	1	2	1	2	2	.	1	MIHOGO	3	2	.	1	2	2	2	2	2	2	2	2	.	4	1	KILIMO	1	1	1	1	1	.	1	2	1
1	23	2	3	.	3	.	1	0	2	.	3	3	1	1	2	.	1	1	1	1	2	.	1	MIHOGO	3	2	.	2	1	2	2	2	2	2	2	2	.	3	1	HAKUNA	1	1	1	1	1	.	1	2	1
1	26	2	1	.	3	.	3	0	2	.	3	3	1	1	2	.	1	1	1	1	2	.	2	.	2	2	.	1	2	2	2	2	2	2	2	2	.	4	2	KILIMO	1	1	1	1	1	.	1	1	1
2	24	2	1	.	4	.	1	0	2	.	3	3	1	1	2	.	1	1	1	1	2	.	2	.	1	2	.	1	2	2	2	2	2	2	2	2	.	3	1	KILIMO	1	1	1	1	1	.	1	1	1
2	33	2	1	.	4	.	2	0	2	.	3	3	1	1	2	.	2	1	1	1	2	.	2	.	4	2	.	1	2	2	2	2	2	2	2	2	.	4	1	KILIMO	2	2	1	1	1	.	1	2	2
2	19	2	3	.	4	.	2	0	2	.	3	3	1	1	2	.	1	1	1	1	2	.	2	.	4	2	.	2	1	2	2	2	2	2	2	2	.	4	2	HAKUNA	2	1	1	1	1	.	1	2	1
2	27	2	3	.	4	.	4	0	2	.	3	3	1	1	2	.	2	1	1	1	2	.	2	.	4	2	.	1	2	2	2	2	2	2	2	2	.	4	1	HAKUNA	1	1	1	2	1	.	1	1	1
1	26	2	3	.	4	.	1	0	2	.	3	3	1	1	2	.	2	2	1	2	2	.	2	.	4	2	.	2	1	2	2	2	2	2	2	2	.	3	2	HAKUNA	2	1	1	1	1	.	2	2	2
2	34	1	7	.	5	.	5	2	1	2020	1	1	1	1	1	.	1	1	1	1	1	Boiling water	2	.	1	2	.	2	1	2	2	2	2	2	2	2	.	4	1	HAKUNA	1	1	1	1	1	.	1	1	1
1	24	2	3	.	4	.	3	0	2	.	3	3	1	1	1	.	1	1	1	1	1	Boiling water	2	.	3	2	.	2	1	2	2	2	2	2	2	2	.	5	2	HAKUNA	2	1	1	1	1	.	1	1	1
1	19	2	3	.	4	.	4	0	2	.	3	3	1	1	3	.	2	2	1	2	2	.	2	.	2	2	.	2	1	2	2	2	2	2	2	2	.	4	2	HAKUNA	1	1	1	1	1	.	2	2	2
1	20	2	1	.	4	.	3	0	1	2020	2	1	1	1	2	.	2	2	1	2	2	.	2	.	3	2	.	2	1	2	2	2	2	2	2	2	.	4	2	KULIMA	2	1	1	1	2	.	1	1	1
1	23	2	3	.	4	.	5	1	2	.	3	3	1	1	3	.	2	2	1	2	2	.	2	.	4	2	.	2	1	2	2	2	2	2	2	2	.	5	1	HAKUNA	1	1	1	1	1	.	1	2	1
1	25	2	3	.	4	.	3	0	2	.	3	3	1	1	1	.	1	2	1	1	1	Boiling water	2	.	2	2	.	2	1	2	2	2	2	2	2	2	.	4	2	HAKUNA	1	1	1	1	1	.	1	2	1
1	27	2	3	.	4	.	4	0	2	.	3	3	1	2	2	SHAMBANI	2	1	2	2	2	.	1	MIHOGHO	4	2	.	1	2	2	2	2	2	2	2	2	.	4	2	HAKUNA	1	1	1	1	1	.	1	2	1
2	28	2	1	.	4	.	5	1	1	2020	1	1	1	2	2	SHAMBANI	1	2	1	2	1	Boiling water	2	.	3	2	.	2	1	2	2	2	2	2	2	2	.	3	1	KILIMO	2	1	1	1	1	.	1	2	1
1	41	1	1	.	3	.	3	0	2	.	3	3	1	2	2	SHAMBANI	2	2	1	2	2	.	1	MIHOGO NA VIAZI VITAMU	2	2	.	2	1	2	2	2	2	2	2	2	.	4	2	KILIMO	2	1	1	1	1	.	1	2	1
1	61	1	1	.	3	.	9	3	2	.	3	3	1	2	2	SHAMBANI	2	2	1	2	2	.	1	MIHOGO NA VIAZI VITAMU	4	2	.	2	1	2	2	2	2	2	2	2	.	5	2	KILIMO	2	1	1	1	1	.	2	2	2
1	21	2	3	.	4	.	3	0	2	.	3	3	1	2	2	SHAMBANI	2	2	1	2	2	.	2	.	3	2	.	2	1	2	2	2	2	2	2	2	.	4	3	HAKUNA	1	1	1	1	1	.	1	1	1
2	24	2	2	.	4	.	3	0	2	.	3	3	1	2	2	.	2	2	1	2	2	.	2	.	3	2	.	2	1	2	2	2	2	2	2	2	.	4	2	HAKUNA	2	1	1	1	1	.	1	2	1
2	27	2	3	.	4	.	4	0	2	.	3	3	1	2	2	SHAMBANI	2	2	1	2	2	.	2	.	1	2	.	2	1	2	2	2	2	2	2	2	.	4	1	HAKUNA	2	1	1	1	1	.	1	1	1
2	56	4	3	.	4	.	1	0	2	.	3	3	1	2	1	SHAMBANI	2	2	1	2	2	.	2	.	4	2	.	2	1	2	2	2	2	2	2	2	.	3	1	HAKUNA	2	1	1	1	1	.	1	2	1
2	48	2	1	.	4	.	5	0	2	.	3	3	1	2	2	SHAMBANI	2	2	1	2	2	.	1	MIHOGO	4	2	.	2	1	2	2	2	2	2	2	2	.	4	2	KILIMO	2	1	1	1	1	.	1	2	1
2	18	2	1	.	4	.	3	1	2	.	3	3	1	2	1	.	2	2	1	2	2	.	2	.	2	2	.	2	1	2	2	2	2	2	2	2	.	2	2	KILIMO	2	1	1	1	1	.	1	2	1
2	31	2	3	.	4	.	2	0	2	.	3	3	1	1	2	.	1	1	1	1	2	.	2	.	3	2	.	1	2	2	2	2	2	2	2	2	.	4	2	HAKUNA	2	1	1	1	1	.	1	2	2
1	25	2	3	.	3	.	4	1	2	.	3	3	1	1	2	.	1	1	1	1	2	.	2	.	3	2	.	1	2	2	2	2	2	2	2	2	.	4	1	HAKUNA	2	1	1	1	1	.	1	2	1
2	27	2	3	.	3	.	3	1	2	.	3	3	1	1	1	.	1	1	1	1	2	.	2	.	1	2	.	1	2	2	2	2	2	2	2	2	.	4	1	HAKUNA	2	1	1	1	1	.	1	2	1
1	40	1	1	.	3	.	3	1	2	.	3	3	1	1	2	.	1	1	1	1	1	Boiling water	2	.	2	2	.	1	2	2	2	2	2	2	2	2	.	4	1	KILIMO	2	1	1	1	1	.	1	2	1
1	20	2	1	.	3	.	2	0	2	.	3	3	1	1	2	.	1	1	1	1	2	.	2	.	3	2	.	1	2	2	2	2	2	2	2	2	.	3	2	KILIMO	2	1	1	1	1	.	2	2	2
2	21	2	3	.	4	.	3	0	2	.	3	3	1	1	2	.	1	1	1	1	2	.	2	.	2	2	.	1	2	2	2	2	2	2	2	2	.	4	2	HAKUNA	1	1	1	1	1	.	1	2	1
2	36	1	3	.	3	.	5	2	2	.	3	3	1	1	2	.	1	1	1	1	2	.	2	.	3	2	.	1	2	2	2	2	2	2	2	2	.	4	2	KILIMO	2	1	1	1	1	.	1	2	1
1	27	1	1	.	3	.	3	1	2	.	3	3	1	1	2	.	1	1	1	1	2	.	2	.	3	2	.	1	2	2	2	2	2	2	2	2	.	3	1	KILIMO	2	1	1	1	1	.	1	2	2
1	36	1	1	.	3	.	4	2	2	.	3	3	1	1	2	SHAMBANI	2	1	1	2	2	.	2	MIHOGO	3	2	.	1	2	2	2	2	2	2	2	2	.	4	3	KILIMO	2	1	1	1	1	.	2	2	2
2	37	1	3	.	4	.	5	1	2	.	3	3	1	2	2	SHAMBANI	2	1	1	1	2	.	2	.	3	2	.	1	2	2	2	2	2	2	2	2	.	4	2	HAKUNA	1	1	1	1	1	.	1	2	1
1	54	1	1	.	3	.	6	2	2	.	3	3	1	2	2	SHAMBANI	2	1	1	1	2	.	2	.	2	2	.	1	2	2	2	2	2	2	2	2	.	4	3	KILIMO	2	1	1	1	1	.	2	2	2
1	29	2	1	.	3	.	3	1	2	.	3	3	1	2	2	SHAMBANI	2	1	1	1	2	.	2	.	4	2	.	1	2	2	2	2	2	2	2	2	.	4	3	KILIMO	2	1	1	1	2	DIRTY	2	2	2
2	33	1	1	.	3	.	4	1	2	.	3	3	1	2	2	SHAMBANI	2	1	1	2	2	.	1	MIHOGO	3	2	.	1	2	2	2	2	2	2	2	2	.	3	2	KILIMO	2	1	1	1	1	.	1	2	1
1	38	1	3	.	3	.	4	2	2	.	3	3	1	1	2	.	2	1	1	1	1	Boiling water	1	MIHOGO	1	2	.	1	2	2	2	2	2	2	2	2	.	4	1	HAKUNA	1	1	1	1	1	.	1	2	1
1	51	1	1	.	3	.	8	1	2	.	3	3	1	1	2	.	1	1	1	1	2	.	2	.	3	2	.	1	2	2	2	2	2	2	2	2	.	5	2	KILIMO	2	1	1	1	1	.	1	2	1
1	49	1	1	.	3	.	7	3	2	.	3	3	1	1	2	.	1	1	1	1	1	Boiling water	2	.	1	2	.	1	2	2	2	2	2	2	2	2	.	5	1	KILIMO	1	1	1	1	1	.	1	2	1
2	59	1	1	.	3	.	7	2	2	.	3	3	1	1	2	.	1	1	1	1	2	.	2	.	2	2	.	1	2	2	2	2	2	2	2	2	.	4	1	KILIMO	1	1	1	1	1	.	1	2	1
2	21	2	1	.	4	.	3	0	2	.	3	3	1	1	2	.	1	1	1	1	2	.	2	.	4	2	.	1	2	2	2	2	2	2	2	2	.	4	2	KILIMO	1	1	1	1	1	.	1	1	1
1	40	2	1	.	3	.	3	0	2	.	3	3	1	1	2	.	1	1	1	1	2	.	2	.	2	2	.	1	2	2	2	2	2	2	2	2	.	4	2	KILIMO	2	1	1	1	1	.	1	1	1
2	44	1	1	.	4	.	6	1	2	.	3	3	2	2	2	SHAMBANI	1	1	1	1	2	.	2	.	3	2	.	1	2	2	2	2	2	2	2	2	.	4	3	KILIMO	2	1	1	1	1	.	2	2	2
1	39	1	1	.	3	.	7	2	2	.	3	3	1	1	2	.	1	1	1	2	2	.	1	MIHOGO	4	2	.	1	2	2	2	2	2	2	2	2	.	5	2	KILIMO	2	1	1	1	1	.	1	2	1
1	23	1	1	.	3	.	2	0	2	.	3	3	1	1	2	.	1	1	1	1	1	Boiling water	2	.	2	2	.	1	2	2	2	2	2	2	2	2	.	3	2	KILIMO	1	1	1	1	1	.	1	1	1
2	21	2	1	.	3	.	4	0	2	.	3	3	1	1	2	.	1	1	1	1	2	.	1	VIAZI NA ,IHPOGO	4	2	.	1	2	2	2	2	2	2	2	2	.	4	3	KILIMO	1	1	1	1	1	.	1	2	1
1	58	1	1	.	3	.	9	3	2	.	3	3	1	2	2	SHAMBANI	1	1	1	2	2	.	2	.	3	2	.	1	2	2	2	2	2	2	2	2	.	5	2	KILIMO	2	1	1	1	1	.	1	1	1
2	28	1	3	.	3	.	4	2	2	.	3	3	1	1	1	.	1	1	1	2	2	.	2	.	3	2	.	1	2	2	2	2	2	2	2	2	.	4	2	HAKUNA	1	1	1	1	1	.	1	1	1
1	29	2	1	.	3	.	4	0	2	.	3	3	1	2	2	SHAMBANI	1	1	1	1	2	.	2	.	4	2	.	1	2	2	2	2	2	2	2	2	.	5	3	KILIMO	2	1	1	1	1	.	1	2	2
2	28	1	1	.	3	.	3	1	2	.	3	3	1	1	2	.	1	1	1	1	2	.	2	.	2	2	.	2	2	1	2	2	2	2	2	2	.	4	2	KILIMO	1	1	1	1	1	.	1	1	1
2	37	1	3	.	3	.	4	1	2	.	3	3	1	1	2	.	1	1	1	1	2	.	2	.	4	2	.	1	2	2	2	2	2	2	2	2	.	4	2	HAKUNA	1	1	1	1	1	.	1	1	1
1	28	1	3	.	3	.	3	1	2	.	3	3	2	2	2	.	1	1	1	2	2	.	2	.	3	2	.	1	2	2	2	2	2	2	2	2	.	4	2	HAKUNA	1	1	1	1	1	.	1	2	1
2	49	1	1	.	3	.	4	1	2	.	3	3	2	2	2	.	1	1	1	2	2	.	2	.	1	2	.	1	2	2	2	2	2	2	2	2	.	3	3	KILIMO	1	1	1	1	1	.	1	2	1
1	18	2	1	.	3	.	5	1	2	.	3	3	2	2	2	.	1	1	1	2	2	.	2	.	4	2	.	1	2	2	2	2	2	2	2	2	.	4	1	KILIMO	1	1	1	1	1	.	1	2	1
2	48	1	3	.	3	.	7	1	2	.	3	3	1	1	2	.	1	1	1	2	2	.	2	.	3	2	.	1	2	2	2	2	2	2	2	2	.	4	2	KILIMO NA KUFYATUA TOFALI	1	1	1	1	1	.	1	2	1
1	47	1	3	.	3	.	9	3	2	.	3	3	1	1	2	.	1	1	1	2	2	.	2	.	3	2	.	1	2	2	2	2	2	2	2	2	.	5	2	KILIMO	1	1	1	1	1	.	1	2	1
2	18	2	1	.	3	.	2	2	2	.	3	3	1	1	2	.	1	1	1	2	2	.	2	.	1	2	.	1	2	2	2	2	2	2	2	2	.	3	3	KILIMO	2	1	1	1	1	.	1	2	2
1	19	2	1	.	4	.	8	3	2	.	3	3	1	1	2	.	1	1	1	2	2	.	2	.	3	2	.	1	2	2	2	2	2	2	2	2	.	3	2	KILIMO	2	1	1	1	1	.	2	2	1
2	57	1	1	.	3	.	2	2	2	.	3	3	1	1	2	.	1	1	1	2	2	.	2	.	2	2	.	1	2	2	2	2	2	2	2	2	.	4	2	KILIMO	1	1	1	1	1	.	1	2	2
2	19	2	1	.	3	.	6	3	2	.	3	3	1	1	2	.	1	1	1	2	2	.	2	.	2	2	.	1	2	2	2	2	2	2	2	2	.	4	2	KILIMO	2	1	1	1	1	.	1	2	1
2	47	1	1	.	3	.	5	2	2	.	3	3	2	2	2	.	1	1	1	1	2	.	2	.	3	2	.	1	2	2	2	2	2	2	2	2	.	3	2	KILIMO	1	1	1	1	1	.	1	2	1
2	61	1	1	.	3	.	7	3	2	.	3	3	1	1	2	.	1	1	1	1	2	.	2	.	3	2	.	1	2	2	2	2	2	2	2	2	.	3	2	KILIMO	1	1	1	1	1	.	1	2	1
1	28	1	1	.	3	.	3	1	2	.	3	3	1	1	2	.	1	2	2	2	2	.	2	.	3	2	.	1	2	2	2	2	2	2	2	2	.	3	2	KILIMO	2	1	1	1	2	DIRTY AND FLOOD DEFECTIVE	2	2	2
1	53	1	1	.	4	.	2	2	2	.	3	3	2	2	2	.	1	1	1	1	2	.	2	.	1	2	.	2	2	2	2	2	2	2	1	2	.	5	1	KILIMO	2	1	1	1	1	.	1	2	1
1	36	2	1	.	3	.	3	0	2	.	3	3	1	1	2	.	1	1	1	2	2	.	2	.	1	2	.	1	2	2	2	2	2	2	2	2	.	4	2	KILIMO	2	1	1	1	1	.	2	2	2
2	39	1	1	.	3	.	5	1	2	.	3	3	1	1	2	.	1	1	1	1	2	.	2	.	3	2	.	1	2	2	2	2	2	2	2	2	.	4	2	KILIMO	2	1	1	1	2	DIRTY AND NO LOCKABLE DOOR	2	2	2
2	31	1	1	.	3	.	3	1	2	.	2	2	1	1	2	.	1	2	1	2	2	.	2	.	4	2	.	2	1	2	2	2	2	2	2	2	.	4	2	KILIMO	2	1	1	1	1	.	2	2	2
1	36	2	1	.	3	.	4	1	2	.	2	3	1	1	2	.	1	2	1	2	2	.	2	.	3	2	.	2	1	2	2	2	2	2	2	2	.	4	2	KILIMO	2	1	1	1	1	.	1	2	1
1	43	1	1	.	3	.	5	2	2	.	2	2	1	1	2	.	1	2	1	2	2	.	2	.	3	2	.	2	1	2	2	2	2	2	2	2	.	5	2	KILIMO	2	1	1	1	1	.	1	1	1
1	20	2	3	.	4	.	1	0	2	.	3	3	1	1	3	.	1	1	1	2	2	.	2	.	4	2	.	2	1	2	2	2	2	2	2	2	.	3	2	HAKUNA	1	1	1	1	1	.	1	2	1
1	30	1	1	.	3	.	4	1	2	.	3	3	1	1	1	.	1	1	1	2	2	.	2	.	3	2	.	2	1	2	2	2	2	2	2	2	.	4	2	KILIMO	2	1	1	1	1	.	1	1	1
1	25	1	1	.	2	.	3	0	2	.	3	3	1	1	1	.	1	1	1	2	2	.	2	.	4	2	.	2	1	2	2	2	2	2	2	2	.	4	2	.	2	1	1	1	1	.	1	1	1
1	46	1	1	.	3	.	4	1	2	.	3	3	1	1	1	.	1	1	1	2	2	.	2	.	3	2	.	2	1	2	2	2	2	2	2	2	.	5	1	KILIMO	2	1	1	1	1	.	1	2	1
2	32	2	1	.	4	.	3	1	2	.	3	3	1	1	2	.	1	1	1	1	2	.	2	.	3	2	.	2	1	2	2	2	2	2	2	2	.	4	2	KILIMO	2	1	1	1	1	.	1	2	2
1	37	1	1	.	3	.	4	1	2	.	3	3	1	1	1	.	1	2	1	2	2	.	2	.	3	2	.	2	1	2	2	2	2	2	2	2	.	5	2	KILIMO	2	1	1	1	1	.	1	2	1
1	58	1	1	.	3	.	5	1	2	.	3	3	1	1	1	.	2	2	1	2	2	.	2	.	4	2	.	2	1	2	2	2	2	2	2	2	.	5	2	KILIMO	2	1	1	1	1	.	1	2	1
1	26	2	1	.	4	.	1	0	1	2020	1	2	1	1	2	.	1	2	1	2	2	.	2	.	3	2	.	2	1	2	2	2	2	2	2	2	.	3	2	KILIMO	2	1	1	1	1	.	2	2	2
2	58	1	1	.	2	.	7	3	2	.	3	3	1	1	2	.	1	2	1	2	2	.	2	.	4	2	.	2	1	2	2	2	2	2	2	2	.	5	2	KILIMO	2	1	1	1	2	DEFECTS ON FLOOR	2	2	2
1	46	1	1	.	3	.	6	2	2	.	3	3	1	1	1	.	1	1	1	1	2	.	2	.	3	2	.	2	1	2	2	2	2	2	2	2	.	4	2	KILIMO	2	1	1	1	1	.	1	2	1
1	39	1	1	.	2	.	4	1	2	.	3	3	1	1	1	.	1	1	1	1	2	.	2	.	4	2	.	2	1	2	2	2	2	2	2	2	.	4	2	NAD	2	1	1	1	1	.	1	2	2
1	23	2	1	.	3	.	1	0	2	.	3	3	1	1	1	.	1	1	1	1	2	.	2	.	4	2	.	2	1	2	2	2	2	2	2	2	.	4	2	.	2	1	1	1	1	.	1	1	1
1	30	1	1	.	3	.	3	1	2	.	3	3	1	1	2	.	1	2	1	2	2	.	2	.	4	2	.	2	1	2	2	2	2	2	2	2	.	4	2	KILIMO	2	1	1	1	1	.	1	2	2
1	35	1	1	.	3	.	6	2	2	.	2	3	1	1	2	.	1	2	1	2	2	.	2	.	4	2	.	2	1	2	2	2	2	2	2	2	.	4	2	KILIMO	2	1	1	1	1	.	2	2	2
1	38	1	1	.	4	.	4	2	2	.	1	2	1	1	1	.	1	1	1	2	2	.	2	.	3	2	.	2	1	2	2	2	2	2	2	2	.	4	2	KILIMO	2	1	1	1	1	.	1	1	1
1	29	2	1	.	3	.	3	0	2	.	3	3	1	1	1	.	1	1	1	2	2	.	2	.	2	2	.	1	2	2	2	2	2	2	2	2	.	2	1	KILIMO	2	1	1	1	1	.	1	1	1
1	46	1	1	.	2	.	6	2	2	.	3	3	1	1	1	.	1	1	1	2	2	.	2	.	1	2	.	2	1	2	2	2	2	2	2	2	.	5	2	KILIMO	2	1	1	1	1	.	1	1	1
1	67	2	2	.	2	.	9	3	2	.	3	3	1	1	2	.	1	1	1	2	2	.	2	.	4	2	.	2	1	2	2	2	2	2	2	2	.	5	2	HAIPO	2	1	1	1	1	.	1	1	1
1	29	2	3	.	4	.	3	0	2	.	3	3	1	1	1	.	1	1	1	1	2	.	2	.	4	2	.	2	1	2	2	2	2	2	2	2	.	4	2	HAKUNA	1	1	1	1	1	.	1	1	1
1	33	1	1	.	2	.	7	3	2	.	3	3	1	1	1	.	1	1	1	2	2	.	2	.	4	2	.	2	1	2	2	2	2	2	2	2	.	4	2	KILIMO	2	1	1	1	1	.	1	1	1
1	31	2	3	.	4	.	4	1	2	.	3	3	1	1	1	.	1	1	1	2	2	.	2	.	4	2	.	2	1	2	2	2	2	2	2	2	.	4	2	HAKUNA	1	1	1	1	1	.	1	1	1
1	40	1	1	.	2	.	3	1	2	.	3	3	1	1	1	.	1	1	1	1	2	.	2	.	4	2	.	2	2	2	2	2	2	2	1	2	.	4	2	KILIMO	2	1	1	1	1	.	2	2	2
2	25	2	7	.	5	.	2	0	2	.	3	3	1	1	1	.	1	1	1	1	2	.	2	.	1	2	.	2	1	2	2	2	2	2	2	2	.	3	2	HAKUNA	2	1	1	1	1	.	1	2	2
1	40	1	1	.	2	.	5	1	2	.	3	3	1	1	1	.	1	1	1	2	2	.	2	.	2	2	.	2	1	2	2	2	2	2	2	2	.	4	1	KILIMO	1	1	1	1	1	.	1	2	1
1	26	2	3	.	4	.	2	0	2	.	3	3	1	1	1	.	1	1	1	2	2	.	2	.	4	2	.	2	1	2	2	2	2	2	2	2	.	3	2	HAKUNA	1	1	1	1	1	.	1	2	2
1	26	2	3	.	4	.	2	0	2	.	3	3	1	1	1	.	1	1	1	1	2	.	2	.	4	2	.	2	2	2	2	2	2	2	1	2	.	3	1	HAKUNA	1	1	1	1	1	.	2	2	2
1	37	1	3	.	4	.	4	0	1	2021	1	1	1	1	1	.	1	1	1	2	2	.	2	.	1	2	.	2	2	2	2	2	2	2	1	2	.	4	1	HAKUNA	1	1	1	1	1	.	1	2	1
2	33	1	1	.	4	.	4	1	2	.	3	3	1	1	2	.	1	2	1	2	2	.	2	.	4	2	.	2	1	2	2	2	2	2	2	2	.	4	2	KILIMO	2	1	1	1	1	.	1	2	1
1	37	1	1	.	4	.	5	2	2	.	1	2	1	1	2	.	1	2	1	2	2	.	2	.	4	2	.	2	1	2	2	2	2	2	2	2	.	4	2	KILIMO	2	1	1	1	1	1	1	2	1
1	31	1	1	.	4	.	4	1	2	.	3	3	1	1	1	.	1	1	1	2	2	.	2	.	4	2	.	2	1	2	2	2	2	2	2	2	.	4	1	KILIMO	2	1	1	1	1	.	2	2	2
1	39	1	3	.	4	.	3	1	2	.	3	3	1	1	1	.	1	1	1	2	1	Boiling water	2	.	4	2	.	2	1	2	2	2	2	2	2	2	.	4	2	HAKUNA	1	1	1	1	1	.	1	1	1
1	37	2	2	.	4	.	4	2	1	2020	1	1	1	1	1	.	1	1	1	1	2	.	2	.	4	2	.	2	2	2	2	2	2	2	1	2	.	4	1	.	1	1	1	1	1	.	1	1	1
2	32	1	4	.	3	.	4	1	1	2020	1	2	1	1	2	.	1	1	1	2	2	.	2	.	3	2	.	2	1	2	2	2	2	2	2	2	.	4	1	HAKUNA	1	1	1	1	1	.	1	2	1
2	36	1	3	.	4	.	3	1	1	2021	1	2	1	1	1	.	1	1	1	2	2	.	2	.	3	1	2021	2	1	2	2	2	2	2	2	2	.	4	2	HAKUNA	1	1	1	1	1	\	1	1	1
1	58	1	1	.	3	.	7	2	2	.	3	3	1	1	1	.	1	1	1	1	1	Boiling water	2	.	2	2	.	2	1	2	2	2	2	2	2	2	.	5	2	KILIMO	1	1	1	1	1	.	1	1	1
1	27	2	7	.	5	.	1	0	1	2020	1	1	1	1	1	.	1	2	1	1	1	Boiling water	2	.	4	2	.	2	1	2	2	2	2	2	2	2	.	3	2	HAKUNA	1	1	1	1	1	.	1	1	1
2	56	1	1	.	3	.	5	1	2	.	3	3	1	1	1	.	2	2	1	2	2	.	2	.	4	2	.	2	1	2	2	2	2	2	2	2	.	5	2	KILIMO	2	1	1	1	1	.	1	2	2
1	69	1	5	.	5	.	6	1	2	.	3	3	1	1	1	.	1	2	1	2	2	.	2	.	4	2	.	2	1	2	2	2	2	2	2	2	.	5	2	HAKUNA	1	1	1	1	1	.	1	2	1
1	63	1	1	.	3	.	8	3	2	.	3	3	1	1	2	.	2	2	1	2	2	.	1	.	4	2	.	2	1	2	2	2	2	2	2	2	.	5	2	.	2	1	1	1	1	.	2	2	1
1	32	1	1	.	4	.	3	1	1	2020	1	1	1	1	2	.	1	1	1	2	2	.	2	.	3	2	.	2	1	2	2	2	2	2	2	2	.	4	1	KILIMO	1	1	1	1	1	.	1	2	1
1	33	4	1	.	4	.	4	1	2	.	1	2	1	1	1	.	1	1	1	2	2	.	2	.	1	2	.	2	1	2	2	2	2	2	2	2	.	4	2	KILIMO	1	1	1	1	1	.	1	2	1
1	37	1	3	.	5	.	4	1	2	.	1	1	1	1	2	.	1	2	1	2	2	.	2	.	3	2	.	2	1	2	2	2	2	2	2	2	.	4	2	HAKUNA	1	1	1	1	1	.	1	2	2
1	36	1	7	.	5	.	4	2	2	.	1	1	1	1	1	.	1	2	1	2	2	.	2	.	3	2	.	2	1	2	2	2	2	2	2	2	.	4	2	HAKUNA	1	1	1	1	1	.	1	2	1
1	26	2	3	.	4	.	2	0	2	.	1	2	1	1	2	.	1	2	1	2	2	.	2	.	4	2	.	2	1	2	2	2	2	2	2	2	.	4	2	HAKUNA	1	1	1	1	1	.	2	2	2
2	32	1	1	.	3	.	4	2	1	2020	1	2	1	1	2	.	1	1	1	1	2	.	2	.	3	1	2020	2	1	2	2	2	2	2	2	2	.	5	1	KILIMO	2	1	1	1	1	.	2	2	2
1	31	1	2	.	3	.	4	1	2	.	3	3	1	1	2	.	1	1	1	1	1	Boiling water	2	.	3	2	.	2	1	2	2	2	2	2	2	2	.	5	1	HAKUNA	1	1	1	1	1	.	1	2	1
1	36	1	1	.	4	.	3	1	2	.	3	3	1	1	2	.	1	2	1	2	2	.	2	.	3	2	.	2	1	1	2	2	2	2	2	2	.	4	2	KILIMO	2	1	1	1	1	.	1	2	1
1	35	2	1	.	3	.	3	0	2	.	2	2	1	1	2	.	1	1	1	2	2	.	2	.	3	2	.	2	1	2	2	2	2	2	2	2	.	4	1	KILIMO	2	1	1	1	1	.	1	2	1
1	29	1	3	.	4	.	3	1	2	.	1	2	1	1	2	.	1	1	1	2	2	.	2	.	4	2	.	2	1	2	2	2	2	2	2	2	.	4	2	HAKUNA	1	1	1	1	1	.	1	2	1
[truncated: 44 more columns]
